# Supplementary material for: Pan-cancer analysis reveals synergistic effects of CDK4/6i and PARPi combination treatment in RB-proficient and RB-deficient breast cancer cells
Source: Cell Death Dis. 2020 Apr 6;11(4):219. doi: 10.1038/s41419-020-2408-1 (PMC7136254; doi:10.1038/s41419-020-2408-1)
Supplement: Supplementary file 14 — Table S1 [file 41419_2020_2408_MOESM14_ESM.xlsx]

## Sheet: Mutation Loads 
Tumor type	Patient Number	A>C	A>G	A>T	C>A	C>G	C>T	INS	DEL	Mutation	Mutation (average)
AML	164	66	230	85	237	130	1204	155	64	2171	13.2378
ACC	77	690	2525	550	2595	1604	5739	3312	9993	27008	350.753
BLCA	129	772	2410	985	3662	10382	19571	315	882	38979	302.163
LGG	286	338	1448	378	765	792	5467	101	556	9845	34.4231
BRCA	978	7674	7940	3296	12114	14747	35922	2915	4156	88764	90.7607
COAD	204	4948	8407	1840	15524	1572	40862	1042	1619	75814	371.637
ESCA	184	3057	5520	2355	14349	4393	20569	1596	4062	55901	303.81
GBM	148	334	1239	476	1023	758	6563	144	415	10952	74
HNSC	504	3049	12130	6194	18075	19122	52937	2097	4765	118369	234.859
KICH	66	254	1936	286	674	389	3177	47	94	6857	103.894
KIRC	426	2207	4981	4243	5423	3108	10152	9243	2932	42289	99.27
KIRP	281	1282	3119	1774	2858	2137	4868	595	1954	18587	66.1459
LIHC	367	2377	13617	6044	8664	3285	12573	878	4281	51719	140.924
LUAD	230	2003	5756	6167	25478	9950	18620	1070	2020	71064	308.974
LUSC	177	1763	6006	4920	20781	10161	20510	0	5	64146	362.407
DLBC	48	936	2922	680	1438	1405	8894	166	374	16815	350.312
OV	316	1140	2269	1553	3425	3176	6602	221	646	19032	60.2278
PAAD	150	1445	2872	587	5838	677	18655	59	175	30308	202.053
PRAD	498	1499	4887	1437	4391	2245	21970	1056	2855	40340	81.004
SARC	245	617	1764	1143	2480	1462	10645	570	1184	19865	81.0816
SKCM	363	5888	12031	7083	7840	5169	278247	1032	3083	320373	882.57
STAD	371	10994	27705	5601	18058	5579	87570	6185	24750	186442	502.539
TGCT	155	520	1858	433	5078	844	4351	437	754	14275	92.0968
THCA	403	235	1240	590	768	811	3379	56	265	7344	18.2233
UCS	57	999	1273	271	2235	671	4525	327	883	11184	196.211
UCEC	239	11585	19282	2540	46457	2243	95990	748	2051	180896	756.887
UVM	80	96	209	115	166	133	1266	24	158	2167	27.0875
Total	7146	66768	155576	61626	230396	106945	800828	34391	74976	1531506	214.317
