# Supplementary material for: Pan-cancer analysis reveals synergistic effects of CDK4/6i and PARPi combination treatment in RB-proficient and RB-deficient breast cancer cells
Source: Cell Death Dis. 2020 Apr 6;11(4):219. doi: 10.1038/s41419-020-2408-1 (PMC7136254; doi:10.1038/s41419-020-2408-1)
Supplement: Supplementary file 15 — Table S2 [file 41419_2020_2408_MOESM15_ESM.xlsx]

## Sheet: Missense Mutation Loads
Tumor type	Patients Number	A>C	A>G	A>T	C>A	C>G	C>T	INS	DEL	Mutation	Mutation (average)
AML	164	52	170	70	182	105	805	155	64	1603	9.77439
ACC	77	226	1205	118	664	513	2459	3312	9993	18490	240.13
BLCA	129	615	1697	832	2946	8793	12545	315	882	28625	221.899
LGG	286	272	1068	305	631	670	3770	101	556	7373	25.7797
BRCA	978	5438	5106	2645	9514	12060	22542	2915	4156	64376	65.8241
COAD	204	4584	5952	1594	15057	1366	29676	1042	1619	60890	298.48
ESCA	184	2266	3397	1780	10791	3364	12790	1596	4062	40046	217.641
GBM	148	265	853	394	827	626	4410	144	415	7934	53.6081
HNSC	504	2375	8046	4985	13928	15601	33534	2097	4765	85331	169.308
KICH	66	34	111	78	145	72	718	47	94	1299	19.6818
KIRC	426	1794	3211	3554	4239	2530	6375	9243	2932	33878	79.5258
KIRP	281	1114	2104	1454	2215	1773	3080	595	1954	14289	50.8505
LIHC	367	1926	9663	4874	6785	2766	8174	878	4281	39347	107.213
LUAD	230	1638	4162	4622	18511	8127	11249	1070	2020	51399	223.474
LUSC	177	1427	4174	3957	16336	8497	13234	0	5	47630	269.096
DLBC	48	726	1676	544	1024	1080	4847	166	374	10437	217.438
OV	316	937	1609	1277	2783	2696	4322	221	646	14491	45.8576
PAAD	150	1296	2108	501	4922	606	12555	59	175	22222	148.147
PRAD	498	1153	3117	1139	3467	1733	14124	1056	2855	28644	57.5181
SARC	245	432	1101	816	1791	1091	6273	570	1184	13258	54.1143
SKCM	363	4764	7646	5920	5791	4079	171033	1032	3083	203348	560.187
STAD	371	8964	18784	4611	14174	4460	57474	6185	24750	139402	375.747
TGCT	155	280	1019	297	3750	596	2445	437	754	9578	61.7935
THCA	403	184	890	538	604	664	2159	56	265	5360	13.3002
UCS	57	880	854	211	1885	558	3006	327	883	8604	150.947
UCEC	239	10031	13103	2134	39623	1912	63311	748	2051	132913	556.121
UVM	80	83	152	100	131	106	866	24	158	1620	20.25
Total	7146	53756	102978	49350	182716	86444	507776	34391	74976	1092387	152.867
