# Supplementary material for: Pan-cancer analysis reveals synergistic effects of CDK4/6i and PARPi combination treatment in RB-proficient and RB-deficient breast cancer cells
Source: Cell Death Dis. 2020 Apr 6;11(4):219. doi: 10.1038/s41419-020-2408-1 (PMC7136254; doi:10.1038/s41419-020-2408-1)
Supplement: Supplementary file 16 — Table S3 [file 41419_2020_2408_MOESM16_ESM.xlsx]

## Sheet: Sense Mutation Loads
Tumor type	Patients Number	A>C	A>G	A>T	C>A	C>G	C>T	Mutation	Mutation (average)
AML	164	14	60	15	55	25	399	568	3.46341
ACC	77	464	1320	432	1931	1091	3280	8518	110.623
BLCA	129	157	713	153	716	1589	7026	10354	80.2636
LGG	286	66	380	73	134	122	1697	2472	8.64336
BRCA	978	2236	2834	651	2600	2687	13380	24388	24.9366
COAD	204	364	2455	246	467	206	11186	14924	73.1569
ESCA	184	791	2123	575	3558	1029	7779	15855	86.1685
GBM	148	69	386	82	196	132	2153	3018	20.3919
HNSC	504	674	4084	1209	4147	3521	19403	33038	65.5516
KICH	66	220	1825	208	529	317	2459	5558	84.2121
KIRC	426	413	1770	689	1184	578	3777	8411	19.7441
KIRP	281	168	1015	320	643	364	1788	4298	15.2954
LIHC	367	451	3954	1170	1879	519	4399	12372	33.7112
LUAD	230	365	1594	1545	6967	1823	7371	19665	85.5
LUSC	177	336	1832	963	4445	1664	7276	16516	93.3107
DLBC	48	210	1246	136	414	325	4047	6378	132.875
OV	316	203	660	276	642	480	2280	4541	14.3703
PAAD	150	149	764	86	916	71	6100	8086	53.9067
PRAD	498	346	1770	298	924	512	7846	11696	23.4859
SARC	245	185	663	327	689	371	4372	6607	26.9673
SKCM	363	1124	4385	1163	2049	1090	107214	117025	322.383
STAD	371	2030	8921	990	3884	1119	30096	47040	126.792
TGCT	155	240	839	136	1328	248	1906	4697	30.3032
THCA	403	51	350	52	164	147	1220	1984	4.92308
UCS	57	119	419	60	350	113	1519	2580	45.2632
UCEC	239	1554	6179	406	6834	331	32679	47983	200.766
UVM	80	13	57	15	35	27	400	547	6.8375
Total	7146	13012	52598	12276	47680	20501	293052	439119	61.4496
