# Supplementary material for: Pan-cancer analysis reveals synergistic effects of CDK4/6i and PARPi combination treatment in RB-proficient and RB-deficient breast cancer cells
Source: Cell Death Dis. 2020 Apr 6;11(4):219. doi: 10.1038/s41419-020-2408-1 (PMC7136254; doi:10.1038/s41419-020-2408-1)
Supplement: Supplementary file 18 — Table S5 [file 41419_2020_2408_MOESM18_ESM.xlsx]

## Sheet: Neg Genes in more 5 types
Symble	EntryID	SARC (Rank No.)	PRAD	KICH	BLCA	ACC	SKCM	LIHC	LUSC	KIRC	STAD	PAAD	ESCA	HNSC	LUAD	UCS	LGG	GBM	KIRP	THCA	UVM	BRCA	UCEC	OV	DLBC	COAD	TGCT	AML	Count
RCBTB2	1102	14	59	99	116	180	190	278	371																				8
BOC	91653					393	220			53	191	322	332	361															7
MAPK10	5602			138				389				144			95	98	109	187											7
MRVI1	10335						266	216	243	21	190						359		244										7
SYNPO2	171024					25		143		137		367		168			42			165									7
ADGRA2	25960						383	364		111	203								9		135								6
C1QTNF7	114905							277	238	130	100			113	89														6
FCER1A	2205	46			2	175			125						94							108							6
FRMD4A	55691									152	215		83	133							347		359						6
GPRASP1	9737		145					348			56								293		321	302							6
IGIP	492311	274										221		73	258		25					27							6
IQCA1	79781				15				262				153					21					1	398					6
MAGEE1	57692					148					141	187	30						117						141				6
NRIP2	83714	31			208		86				23											269				394			6
NT5C2	22978							388	91							11	191							36	11				6
PDZD4	57595	313						296		321	75		267		222														6
PRICKLE2	166336					281		40			355	92					93						179						6
RASGRP2	10235	254	308							15				228						235							393		6
SCN4B	6330				287		60				91	239										149		71					6
SPATA18	132671	13				71			44						3						215	45							6
TUB	7275	183					180				219	70	20				160												6
ABAT	18	201		353		27																22				42			5
ADAMTS8	11095	160								47	379				395					55									5
ADCY5	111	109					279				30	225					275												5
AFAP1L2	84632									22									12			205	190	259					5
ANK3	288			306		331		67							385									282					5
ATP1B2	482						35			396	62								224				31						5
ATP8B2	57198									7	385	166								289					183				5
BEX4	56271	249										253	400				16						24						5
BTG2	7832	400		111				358	356													173							5
CAB39L	81617			101		100					331													346		65			5
CACNA1C	775				320		199	70		17									85										5
CBX7	23492		334												96		236					43					228		5
CD1E	913				350	315			300			375			237														5
CEP68	23177	371										50	135									187	122						5
CHST10	9486										221	356	95										203	206					5
COL4A3	1285			130		46		131						186		310													5
CORO2B	10391						328				306	361											197	139					5
CYS1	192668			112			318	202					204				14												5
DDB2	1643	225	224		365				179						178														5
DLL1	28514		326				336			322				191					375										5
DNAJC18	202052										350	7	283										71	30					5
DYNC1I2	1781	171		350					307							131					213								5
DZIP1	22873							29			323	288	9										228						5
EFEMP1	2202					258		109				289							7	125									5
EFS	10278		123					133		244			253						259										5
EPHX2	2053	10			360										341			132						149					5
ETS1	2113							140		2				350					390						164				5
FLRT2	23768							151						102					269	28	112								5
GNAO1	2775									57	139						207		6					320					5
HSPB8	26353				310						380	117		145			171												5
IKZF4	64375	383				237						296										360		391					5
IL33	90865				246							219			380					300							347		5
KIF26A	26153			134	298		157	282											159										5
KLHDC1	122773	84			30							106		347								2							5
LDLRAD4	753	12										337			352				361		235								5
LHFP	10186	193								60	170			40					340										5
LRCH2	57631	399								305		382							59		6								5
MYH11	4629	382					347	246		81												345							5
NFASC	23114	92								27	33								226							159			5
NME5	8382	64				140		375							31							115							5
NTRK2	4915				53			57					292				183					145							5
PEG3	5178	87		91						383				381		211													5
PLEKHG1	57480			303				187	400	42									67										5
RAPGEF4	11069						277			398		98					331				86								5
RERG	85004										240	208			365			352				140							5
RGS5	8490					64	397			286	222											193							5
SALL2	6297	114									46	82	103										180						5
SDPR	8436										79	276									341	168	137						5
SERP2	387923		222	250																4		256	58						5
SETBP1	26040									18	27	317	274									13							5
SH3YL1	26751	20						8								94								279	17				5
SLC22A17	51310	386	16								105		164							203									5
SLIT3	6586	369								44	302	125								164									5
SPRY1	10252									64		83			240	292			359										5
SULT1C4	27233						371	262			148					210							30						5
TCEAL3	85012	323	208					50			64						77												5
TMEM132E	124842	316						170			35				145					290									5
VILL	50853	126	2				34			215					256														5
WDR35	57539															301						319	102	99		151			5
ZFP2	80108				301	373						22										144		325					5
ZNF135	7694	134		257							189	14											96						5
ZNF354C	30832				384			357				304	249											280					5
ZNF423	23090						32	121		181	375					139													5
ZNF662	389114		100				107				329												322			173			5
