# Supplementary material for: Pan-cancer analysis reveals synergistic effects of CDK4/6i and PARPi combination treatment in RB-proficient and RB-deficient breast cancer cells
Source: Cell Death Dis. 2020 Apr 6;11(4):219. doi: 10.1038/s41419-020-2408-1 (PMC7136254; doi:10.1038/s41419-020-2408-1)
Supplement: Supplementary file 19 — Table S6 [file 41419_2020_2408_MOESM19_ESM.xlsx]

## Sheet: 400 Pos enrich of All mut
Pathway	AML	ACC	BLCA	LGG	BRCA	COAD	ESCA	GBM	HNSC	KICH	KIRC	KIRP	LIHC	LUAD	LUSC	DLBC	OV	PAAD	PRAD	SARC	SKCM	STAD	TGCT	THCA	UCS	UCEC	UVM
2_Oxocarboxylic_acid_metabolism											0.00063
Alcoholism			0.0069
Alzheimer_disease											1e-07		0.0023			2.7e-10		0.0012				5.1e-06		6.9e-08
Amino_sugar_and_nucleotide_sugar_metabolism																		0.034								0.016
Aminoacyl_tRNA_biosynthesis													0.021						0.008			0.0026		0.0016
AMPK_signaling_pathway								0.0029
Antigen_processing_and_presentation			0.015
Arachidonic_acid_metabolism									0.042
Arrhythmogenic_right_ventricular_cardiomyopathy																					0.032
Axon_guidance																		0.044
Basal_transcription_factors																						0.038				0.013
Base_excision_repair		0.00072		0.026						0.0069
Biosynthesis_of_amino_acids					0.0027						6.8e-05
Biosynthesis_of_antibiotics					0.02				0.014		7.7e-07	0.029				0.018						0.00034		1e-05		0.011	0.0077
Bladder_cancer								0.048
Carbon_metabolism					0.0023				0.032		8.6e-05					0.015						8.2e-05		0.00018
Cardiac_muscle_contraction																0.0012								0.047
Cell_cycle		1.23e-14		1.23e-14	1.23e-14					0.0082				1.23e-14	2.6e-06		0.0019	0.0012	7.1e-08	1.23e-14		4.12e-13			0.037	0.037
Central_carbon_metabolism_in_cancer								0.038
Chagas_disease_American_trypanosomiasis						0.012
Chemical_carcinogenesis							0.025
Chemokine_signaling_pathway						0.033
Citrate_cycle											6.9e-05											0.0098		9.6e-06
Collecting_duct_acid_secretion																								0.033
Colorectal_cancer																			0.03						0.019
Cysteine_and_methionine_metabolism											0.0021			0.0095								0.022
Cytokine_cytokine_receptor_interaction						0.021											0.002
Cytosolic_DNA_sensing_pathway																									0.0052
DNA_replication		1.1e-05	0.0023	4.5e-11	4e-11					1.5e-05				1.1e-05	0.043					1e-07	0.023				0.00024	0.00024
Drug_metabolism_cytochrome_P450							0.013					0.029
Drug_metabolism_other_enzymes												0.044
ECM_receptor_interaction								0.0076
Endocytosis																					0.012						0.046
Epithelial_cell_signaling_in_Helicobacter_pylori_infection																								0.0081
Epstein_Barr_virus_infection					0.0094					0.033			0.002							0.037		0.045
Fanconi_anemia_pathway		0.0061		5.9e-08	0.00037									0.0061				0.0022		0.00023	0.012
Fat_digestion_and_absorption							0.00013
Fatty_acid_elongation																								0.027
Fatty_acid_metabolism												0.049
Focal_adhesion								0.022
FoxO_signaling_pathway						0.04
Fructose_and_mannose_metabolism							0.028		0.029									0.048
Galactose_metabolism							0.0032
Glyoxylate_and_dicarboxylate_metabolism											0.0038											0.04		0.0006
Hepatitis_B					0.012																				0.03
Hepatitis_C																									0.019
Herpes_simplex_infection																									0.017
HIF_1_signaling_pathway								0.046
Homologous_recombination		0.026		2.4e-09	0.006									0.0036				0.006		4.9e-05
HTLV_I_infection		0.0015		0.029	0.0023																	0.031
Huntington_disease					0.025						3.6e-06		0.0064			3.41e-12		7.3e-06				1.9e-06		2.4e-08
Hypertrophic_cardiomyopathy_(HCM)																					0.043
Influenza_A						0.0028
Leishmaniasis						0.00025
Lysine_degradation		0.028
Lysosome																									0.011
Maturity_onset_diabetes_of_the_young							0.00016
Metabolic_pathways							3.2e-06		0.0013		7.51e-12	3.1e-06	0.00024			0.00081						0.0069		6.11e-12	0.046	0.046
Metabolism_of_xenobiotics_by_cytochrome_P450							0.018
Mineral_absorption						0.0044																			0.028
Mismatch_repair			0.022	1.8e-07	0.02									0.0015	0.013					0.0019
mRNA_surveillance_pathway																			0.0074
Mucin_type_O_Glycan_biosynthesis							0.026
Natural_killer_cell_mediated_cytotoxicity						0.0083
N_Glycan_biosynthesis			0.039
Nicotine_addiction									0.0097
Non_alcoholic_fatty_liver_disease											1.6e-05		0.029			2.9e-11		0.00046				0.0012		6.9e-08	0.036
Nucleotide_excision_repair				0.0022							0.027									0.025	0.045				0.03	0.03
One_carbon_pool_by_folate																						0.018
Oocyte_meiosis		2.6e-05		8.5e-06	9.2e-08									4.4e-06	0.00012				0.0045	1.5e-06		0.012
Osteoclast_differentiation						1.2e-05
Oxidative_phosphorylation											1.1e-07		7.7e-05			2.12e-13		6.7e-06				1.8e-07		1.23e-14
p53_signaling_pathway		0.016		4.5e-05	6.6e-06									0.016				0.028	0.0086	0.0049		0.0028
Parkinson's_disease					0.029						2.8e-07		0.007			5.8e-11		0.00026				1.6e-08		6.3e-10
Pentose_and_glucuronate_interconversions												0.00034
Peroxisome												1.1e-05														0.026
Phagosome			0.049																					0.049	0.039
Phosphatidylinositol_signaling_system																										0.014
PI3K_Akt_signaling_pathway								0.02
PPAR_signaling_pathway							0.049
Progesterone_mediated_oocyte_maturation		0.00012		6.9e-06	0.00036									0.003	0.00011				0.024	5.7e-06		0.00078
Prolactin_signaling_pathway						0.026
Proteasome					1.3e-05								4.3e-09			0.00022	0.017			0.0036		2.6e-08			0.024
Protein_export																						0.0037
Protein_processing_in_endoplasmic_reticulum			0.0049															0.004
Purine_metabolism																			0.0018						0.034
Pyrimidine_metabolism		0.008	0.0059	0.0043						0.034				0.008	0.0075				0.014			0.029			0.0012	0.0012
Pyruvate_metabolism																						0.026
Renal_cell_carcinoma								0.0094
Retinol_metabolism												0.025
Ribosome					0.023					1.23e-14	0.017		4.1e-06		0.0096	1.23e-14						0.015		8e-08
Ribosome_biogenesis_in_eukaryotes	0.000293			0.00029					0.0023				0.018	0.00012
RNA_degradation	0.000136																		0.015
RNA_polymerase													0.041
RNA_transport	0.0140194	0.037		3e-05	0.013					0.047			0.0028	0.0014						0.0076		0.0099
Salmonella_infection																									0.018	0.018
Serotonergic_synapse									0.03
Signaling_pathways_regulating_pluripotency_of_stem_cells		0.035
Small_cell_lung_cancer					0.021
Spliceosome		0.028	0.00018		0.0069					0.035			0.0046		0.0085			0.021
Staphylococcus_aureus_infection						0.0088
Steroid_biosynthesis																		0.014
Steroid_hormone_biosynthesis									0.0073
Synaptic_vesicle_cycle																								0.025	0.0048
Systemic_lupus_erythematosus			0.00077
Tight_junction							0.0073																				0.0083
TNF_signaling_pathway						0.013
Toll_like_receptor_signaling_pathway						0.013											0.032
Transcriptional_misregulation_in_cancer																	0.036
Tuberculosis						0.0092
Ubiquitin_mediated_proteolysis															0.01				0.045
Valine_leucine_and_isoleucine_degradation											0.0054	0.0084												0.034		0.015
Vibrio_cholerae_infection																								0.0025
Viral_carcinogenesis					0.037																	0.032
