# Supplementary material for: Pan-cancer analysis reveals synergistic effects of CDK4/6i and PARPi combination treatment in RB-proficient and RB-deficient breast cancer cells
Source: Cell Death Dis. 2020 Apr 6;11(4):219. doi: 10.1038/s41419-020-2408-1 (PMC7136254; doi:10.1038/s41419-020-2408-1)
Supplement: Supplementary file 20 — Table S7 [file 41419_2020_2408_MOESM20_ESM.xlsx]

## Sheet: 400 Neg enrich of All mut
Pathway	AML	ACC	BLCA	LGG	BRCA	COAD	ESCA	GBM	HNSC	KICH	KIRC	KIRP	LIHC	LUAD	LUSC	DLBC	OV	PAAD	PRAD	SARC	SKCM	STAD	TGCT	THCA	UCS	UCEC	UVM
ABC_transporters					0.048													0.04
Adipocytokine_signaling_pathway																		0.033
Adrenergic_signaling_in_cardiomyocytes				0.0018	0.019				0.0004		0.028	0.02		0.032				0.00094			0.026
Aldosterone_synthesis_and_secretion											0.024	0.0026						0.013
Alzheimer_disease	0.0229017																									0.021
Amoebiasis													1.8e-05
Amphetamine_addiction				0.017							0.044
Apoptosis																								0.0079
Arrhythmogenic_right_ventricular_cardiomyopathy									0.0021			0.0058			0.041
Ascorbate_and_aldarate_metabolism		0.021								0.023
Axon_guidance													0.021		0.0087							0.045			0.014
B_cell_receptor_signaling_pathway																								0.00044
Bacterial_invasion_of_epithelial_cells	0.00693925
Basal_cell_carcinoma							0.00025														0.00071
beta_Alanine_metabolism								0.0041		0.033
Bile_secretion																					0.048
Biosynthesis_of_amino_acids				0.0014
Biosynthesis_of_antibiotics	0.0420471			0.0033				1.1e-05
Biosynthesis_of_unsaturated_fatty_acids				0.015
Butanoate_metabolism										0.023
Calcium_signaling_pathway											5.5e-07	1.5e-05	0.042					0.0038
cAMP_signaling_pathway				4.2e-05							0.00017	0.016
Carbon_metabolism	0.00512369			0.00024				0.034
Cardiac_muscle_contraction								0.022	0.0028
Cell_adhesion_molecules															0.015							0.006
cGMP_PKG_signaling_pathway											3.1e-08	1.2e-06	0.0033					9.1e-07			0.046	0.014
Chagas_disease																							0.017	0.00023
Chemokine_signaling_pathway	0.0183936								0.0082									0.0049					0.0029	0.034
Cholinergic_synapse											0.0018	0.0041						0.0031
Chronic_myeloid_leukemia															0.043
Circadian_entrainment				0.0003					0.0088		0.003							0.024
Cocaine_addiction				0.025
Complement_and_coagulation_cascades														0.014
Cytokine_cytokine_receptor_interaction																							0.00078
Cytosolic_DNA_sensing_pathway																							0.0057
Dilated_cardiomyopathy									0.0048		0.00028	0.045	0.036		0.0043
Dopaminergic_synapse				0.0088							0.045	0.00073						0.024
Drug_metabolism_cytochrome_P450		0.00074																	0.0013
Drug_metabolism_other_enzymes		0.019
ECM_receptor_interaction													4.2e-09		2.8e-05							0.044
Endocytosis	0.00303655											0.0025				0.0069
Epithelial_cell_signaling_in_Helicobacter_pylori_infection																								0.045
Epstein_Barr_virus_infection	0.0474394																							0.014
ErbB_signaling_pathway			0.0026													0.047								0.0018	0.047
Estrogen_signaling_pathway	0.0236628											0.027									0.046
Fat_digestion_and_absorption						0.036
Fatty_acid_degradation		0.016
Fatty_acid_metabolism				0.0045
Fc_epsilon_RI_signaling_pathway																							0.03	0.047
Fc_gamma_R_mediated_phagocytosis	0.000135
Focal_adhesion					0.038				0.0016		0.00026	0.0029	7.4e-11		0.00038
FoxO_signaling_pathway																0.0048		0.029
GABAergic_synapse				0.013							0.0073		0.038
Gap_junction											0.033	0.016	0.043								0.03
Gastric_acid_secretion												0.027
Glutamatergic_synapse				0.0011							0.028							0.0036
Glycerophospholipid_metabolism								0.016
Glycine_serine_and_threonine_metabolism				0.012
Glycolysis_Gluconeogenesis	0.0431579			0.018
Glycosaminoglycan_biosynthesis_chondroitin_sulfate_dermatan_sulfate							0.004						0.00081
Glycosphingolipid_biosynthesis_ganglio_series									0.031
GnRH_signaling_pathway	0.0468176
Hedgehog_signaling_pathway														1.5e-05
Hematopoietic_cell_lineage																							0.0059
Hepatitis_B			0.037														0.03
Herpes_simplex_infection																							0.019	0.031
Hippo_signaling_pathway							0.0032										0.037				0.01
Huntington_disease								0.0027																		0.0043
Hypertrophic_cardiomyopathy									0.0034		0.0048	0.0021			0.003										0.033
Inflammatory_bowel_disease																								0.039
Inflammatory_mediator_regulation_of_TRP_channels				0.024		0.037												0.007
Influenza_A	0.0283516																						0.0049	0.0026
Inositol_phosphate_metabolism				0.023
Insulin_resistance												0.012
Insulin_secretion				0.045							0.0073	0.047
Insulin_signaling_pathway	0.0453099		0.029																						0.0057
Jak_STAT_signaling_pathway																								0.027
Legionellosis	0.00432306																						0.0024
Leukocyte_transendothelial_migration	0.0202016
Long_term_depression				0.012								0.012
Long_term_potentiation				0.017										0.048
Lysosome	5.17e-08																						0.035
MAPK_signaling_pathway											0.034													0.013	0.046	0.046
Melanogenesis																			0.032		0.014
Melanoma													0.019		0.041
Metabolic_pathways				0.006				6.5e-07		0.00053
Metabolism_of_xenobiotics_by_cytochrome_P450																			0.01
Morphine_addiction				0.0046					0.028		0.0024		0.048
mRNA_surveillance_pathway																0.014
Mucin_type_O_Glycan_biosynthesis														0.026	0.019
Natural_killer_cell_mediated_cytotoxicity	0.00839234																						0.013	0.011
Neuroactive_ligand_receptor_interaction				0.0016														0.0085
Neurotrophin_signaling_pathway																								0.034
NF_kappa_B_signaling_pathway																							1.8e-06	1.1e-06
Nicotine_addiction				0.013
NOD_like_receptor_signaling_pathway																							0.0027
Non_alcoholic_fatty_liver_disease								0.016																0.032		0.0034
Notch_signaling_pathway																					0.015
Oocyte_meiosis					0.0041
Osteoclast_differentiation	9.19e-07																						2.7e-05	0.0012
Other_types_of_O_glycan_biosynthesis							0.014
Oxidative_phosphorylation	0.0143046							0.00053																		0.0062
Oxytocin_signaling_pathway									0.0096		0.00034	0.001						0.006			0.004
p53_signaling_pathway																				0.025
Parkinson_disease	0.0210775							0.00089																		0.0088
Pathogenic_Escherichia_coli_infection																							0.041
Pathways_in_cancer					0.0025		0.026		0.033		0.00011	0.019	3.7e-06		0.0054			0.00041			0.0019
Pentose_and_glucuronate_interconversions	0.0496457									0.0012
Peroxisome						0.0009																					0.026
Pertussis	0.00560345																						0.043
PI3K_Akt_signaling_pathway											0.0099	0.029	1.4e-06		0.011
Platelet_activation	0.0336001										0.00028	0.00082	0.00052					0.025
Porphyrin_and_chlorophyll_metabolism										0.015
Progesterone_mediated_oocyte_maturation					0.023
Prostate_cancer												0.016
Protein_digestion_and_absorption													4.5e-08
Proteoglycans_in_cancer							0.045						0.0014					0.0078
Rap1_signaling_pathway											0.00031	0.024	0.04					0.0034			0.0029
Ras_signaling_pathway									0.026		0.016		0.0038					0.016						0.038
Regulation_of_actin_cytoskeleton	0.00771833								0.045		0.0036
Renin_secretion											0.0093	0.0001						0.00011			0.038
Renin_angiotensin_system																		0.007
Retrograde_endocannabinoid_signaling				0.0021								0.029						0.031
Rheumatoid_arthritis																							0.00039
Ribosome																	0.022				0.0014
RIG_I_like_receptor_signaling_pathway																							0.033
RNA_degradation																0.032				0.039
Salivary_secretion												0.049		0.0088				0.0037
Salmonella_infection	0.000591																						0.0012
Serotonergic_synapse																		0.043
Shigellosis	0.000456																						0.024
Signaling_pathways_regulating_pluripotency_of_stem_cells							0.027
Small_cell_lung_cancer													0.01		0.0046		0.031
Sphingolipid_metabolism																		0.048
Steroid_biosynthesis								0.0084
Sulfur_relay_system						0.014																				0.011
T_cell_receptor_signaling_pathway																							0.0012	1.4e-08
TGF_beta_signaling_pathway													0.0099			0.0099
Thyroid_hormone_signaling_pathway			0.0031									0.0048									0.025
Thyroid_hormone_synthesis																					0.012
Tight_junction									0.044
TNF_signaling_pathway															0.013								7.7e-05	0.0013
Toll_like_receptor_signaling_pathway																							0.00036	0.02
Toxoplasmosis															0.021
Transcriptional_misregulation_in_cancer																							0.0012	0.02
Tuberculosis	1.19e-05																						0.038
Type_II_diabetes_mellitus																								0.015
Ubiquitin_mediated_proteolysis																0.02											0.021
Valine,_leucine_and_isoleucine_degradation				0.022						0.0041
Vascular_smooth_muscle_contraction											6.9e-07	1.1e-08	0.046					0.001			0.0092	0.036
Wnt_signaling_pathway							0.025														8.4e-05				0.021	0.021
Leishmaniasis	3.13e-05
Phagosome	0.000439
Staphylococcus_aureus_infection	0.000831
