# Supplementary material for: Pan-cancer analysis reveals synergistic effects of CDK4/6i and PARPi combination treatment in RB-proficient and RB-deficient breast cancer cells
Source: Cell Death Dis. 2020 Apr 6;11(4):219. doi: 10.1038/s41419-020-2408-1 (PMC7136254; doi:10.1038/s41419-020-2408-1)
Supplement: Supplementary file 21 — Table S8 [file 41419_2020_2408_MOESM21_ESM.xlsx]

## Sheet: 200 Pos enrich of All mut
Pathway	AML	ACC	BLCA	LGG	BRCA	COAD	ESCA	GBM	HNSC	KICH	KIRC	KIRP	LIHC	LUAD	LUSC	DLBC	OV	PAAD	PRAD	SARC	SKCM	STAD	TGCT	THCA	UCS	UCEC	UVM
Alcoholism			0.013
Alzheimer_disease											0.001					0.0024		0.047				1.5e-06		1.3e-06
Aminoacyl-tRNA_biosynthesis													0.0079
AMPK_signaling_pathway							0.036	0.0019
Antigen_processing_and_presentation			0.022
Ascorbate_and_aldarate_metabolism												0.022
Base_excision_repair		0.00043
Biosynthesis_of_antibiotics												0.009				0.0028						0.044		0.0058
Carbon_metabolism					0.043											0.021						0.029		0.015
Cardiac_muscle_contraction															0.048									0.016
Cell_cycle		3.11e-12		1.23e-14	1.23e-14									6.4e-11	5.3e-05		0.012	0.015	2.6e-06	4.12e-13		4.5e-09
Central_carbon_metabolism_in_cancer								0.031
Citrate_cycle																								0.00055
Colorectal_cancer														0.019											0.049
DNA_replication				9.4e-07	5.5e-05					0.011				0.043						0.0078					0.012	0.012
Epstein-Barr_virus_infection													0.00042					0.024		0.021
Fanconi_anemia_pathway				5.7e-07	0.024									0.013				0.0033		0.00032
Fat_digestion_and_absorption							0.0073
Focal_adhesion								0.0063
FoxO_signaling_pathway								0.014
Fructose_and_mannose_metabolism							0.042
GABAergic_synapse									0.0082
Glycerolipid_metabolism												0.013
Glycolysis_/_Gluconeogenesis					0.044							0.019
Glyoxylate_and_dicarboxylate_metabolism																								0.047
Herpes_simplex_infection																									0.011
HIF-1_signaling_pathway								0.021
Homologous_recombination				0.00015	0.0046								0.047	0.0023				0.0046		0.0042
HTLV-I_infection		9.8e-05
Huntington's_disease											0.00054					1.4e-05		0.0017				1.1e-06		5.5e-06
Inositol_phosphate_metabolism																										0.036
Insulin_resistance																										0.0049
Lysine_degradation								0.018
Metabolic_pathways							0.00012				7.9e-05	9.4e-05	0.03			0.009						0.0047		1.2e-06
MicroRNAs_in_cancer					0.018
Mineral_absorption						0.0023
Mismatch_repair			0.004	0.0013	0.029									0.0012											0.037
Morphine_addiction									0.01
Nicotine_addiction									0.0061
Non-alcoholic_fatty_liver_disease											0.0025					0.0012						0.0083		5.2e-08
Non-small_cell_lung_cancer										0.034
Nucleotide_excision_repair											0.02														0.024
One_carbon_pool_by_folate																						0.037
Oocyte_meiosis		2.6e-06		0.00057	4.4e-08									0.00048	0.00016				0.004	0.00023		0.026
Other_glycan_degradation											0.02
Oxidative_phosphorylation											0.00021					9.4e-05		0.0045				9.6e-08		1.1e-09
p53_signaling_pathway		0.0008		0.0037	0.0011													0.044		0.041		0.0035
Parkinson_disease											0.00033					0.00081		0.025				2.1e-07		1.7e-06
Pentose_and_glucuronate_interconversions												0.00023
Pentose_phosphate_pathway									0.03
Peroxisome												0.0053
Phosphatidylinositol_signaling_system																										0.018
PI3K-Akt_signaling_pathway								0.001
Progesterone-mediated_oocyte_maturation		4.3e-05		0.00017	6.5e-07										0.00034				0.0098	5.7e-06		0.0021
Proteasome													7.5e-07							0.0015		3.9e-06
Protein_processing_in_endoplasmic_reticulum			0.0099
Pyrimidine_metabolism										0.043					0.026										0.049
Renal_cell_carcinoma								0.005
Retrograde_endocannabinoid_signaling									0.015
Ribosome										1.23e-14			0.0057			4.3e-11								0.008
Ribosome_biogenesis_in_eukaryotes	0.0246984			0.0093					0.048				0.02	0.046
RNA_transport	0.0077277			0.00021							0.019		0.0044														0.049
Spliceosome			0.011
Starch_and_sucrose_metabolism																										0.045
Steroid_biosynthesis			0.032															0.0015
Systemic_lupus_erythematosus			0.0028
Ubiquitin_mediated_proteolysis																				0.02
Valine_leucine_and_isoleucine_degradation											0.02
VEGF_signaling_pathway								0.027
RNA_degradation	0.0179219
