# Supplementary material for: Pan-cancer analysis reveals synergistic effects of CDK4/6i and PARPi combination treatment in RB-proficient and RB-deficient breast cancer cells
Source: Cell Death Dis. 2020 Apr 6;11(4):219. doi: 10.1038/s41419-020-2408-1 (PMC7136254; doi:10.1038/s41419-020-2408-1)
Supplement: Supplementary file 22 — Table S9 [file 41419_2020_2408_MOESM22_ESM.xlsx]

## Sheet: 200 Neg enrich of All mut
Pathway	AML	ACC	BLCA	LGG	BRCA	COAD	ESCA	GBM	HNSC	KICH	KIRC	KIRP	LIHC	LUAD	LUSC	DLBC	OV	PAAD	PRAD	SARC	SKCM	STAD	TGCT	THCA	UCS	UCEC	UVM
Acute_myeloid_leukemia																							0.034
Adrenergic_signaling_in_cardiomyocytes				0.038	0.012													0.0013			0.044
Aldosterone_synthesis_and_secretion												0.011						0.03				0.025
Amoebiasis													2.3e-05
Ascorbate_and_aldarate_metabolism										0.04
Axon_guidance															0.034
Bacterial_invasion_of_epithelial_cells	0.00504239								0.041
Basal_cell_carcinoma							0.01
Basal_transcription_factors																0.042
beta_Alanine_metabolism								0.004
Bile_secretion										0.048											0.025
Biosynthesis_of_antibiotics	0.0107766							1.5e-06
Butanoate_metabolism										0.04
Calcium_signaling_pathway											4.6e-07	0.00011						0.017
cAMP_signaling_pathway				0.0036														0.006
Carbon_metabolism	0.00546727			0.014				0.0063
Cardiac_muscle_contraction									0.037
Cell_adhesion_molecules																						0.024
cGMP_PKG_signaling_pathway											1.6e-06	0.0019						0.00044				0.04
Chemokine_signaling_pathway			0.017																				0.031
Cholinergic_synapse											0.033	0.031						0.014
Circadian_entrainment				0.033								0.019
Citrate_cycle								0.039
Complement_and_coagulation_cascades													0.043	0.0062
Dilated_cardiomyopathy															0.0087
Dopaminergic_synapse												0.00041
Drug_metabolism_cytochrome_P450		0.032																	0.02
ECM_receptor_interaction													4.7e-07
Endocytosis	0.00108753
Epithelial_cell_signaling_in_Helicobacter_pylori_infection			0.038
ErbB_signaling_pathway			0.016															0.036
Estrogen_signaling_pathway												0.021
Fc_gamma_R_mediated_phagocytosis	0.0319998
Focal_adhesion											0.0072		4e-07
GABAergic_synapse											0.014
Gap_junction												0.014
Glucagon_signaling_pathway				0.037
Glutamatergic_synapse												0.033
Glycosaminoglycan_biosynthesis_chondroitin_sulfate_dermatan_sulfate													0.021
Glycosphingolipid_biosynthesis_lacto_and_neolacto_series									0.027				0.034
Hedgehog_signaling_pathway														0.0029
Hepatitis_B			0.022
Hippo_signaling_pathway																	0.022
Histidine_metabolism														0.025
HTLV_I_infection																								0.0083
Hypertrophic_cardiomyopathy															0.0067
Inflammatory_mediator_regulation_of_TRP_channels				0.036								0.021						0.009
Influenza_A	0.0382692		0.013
Inositol_phosphate_metabolism											0.043
Insulin_resistance																	0.028
Insulin_signaling_pathway																									0.003
Jak_STAT_signaling_pathway																				0.02				0.01
Long_term_depression												0.0038
Long_term_potentiation												0.033
Lysosome	7.82e-06
Malaria																								0.0099
MAPK_signaling_pathway											0.0066
Metabolic_pathways	0.0217992			0.0089				5.3e-05		0.0069							0.031
Morphine_addiction				0.028							0.0031
mRNA_surveillance_pathway																0.028
Mucin_type_O_Glycan_biosynthesis									0.037																		0.035
NF_kappa_B_signaling_pathway																								0.045
Nicotinate_and_nicotinamide_metabolism									0.033
Oocyte_meiosis					0.019
Osteoclast_differentiation	0.0110151																						0.0013
Other_types_of_O_glycan_biosynthesis							0.027
Oxidative_phosphorylation	0.0416539							0.049
Oxytocin_signaling_pathway			0.031								0.0017	0.027						0.043			0.003
p53_signaling_pathway															0.027
Pathways_in_cancer					0.011				0.038		7.9e-05		0.032					0.0051
Pentose_and_glucuronate_interconversions										0.00081
Peroxisome						0.04
Phosphatidylinositol_signaling_system												0.021
PI3K_Akt_signaling_pathway													0.00044
Platelet_activation	0.0383444										0.014	0.0026
Porphyrin_and_chlorophyll_metabolism										0.013
Protein_digestion_and_absorption													5.7e-06
Proteoglycans_in_cancer																		0.0063
Proximal_tubule_bicarbonate_reclamation																					0.018
Rap1_signaling_pathway											0.008	0.024
Ras_signaling_pathway											0.012							0.011
Regulation_of_actin_cytoskeleton											0.0082
Regulation_of_autophagy																			0.043
Renin_secretion												0.00057						0.016
Renin_angiotensin_system																		0.016
Retinol_metabolism										0.042
Retrograde_endocannabinoid_signaling				0.039							0.025	0.0044
Salmonella_infection	0.000171
Serotonergic_synapse												0.031
Signaling_pathways_regulating_pluripotency_of_stem_cells																								0.038
Small_cell_lung_cancer													0.015
Terpenoid_backbone_biosynthesis								0.022
TGF_beta_signaling_pathway																								0.041
Thyroid_hormone_signaling_pathway			0.0086																		0.02
Thyroid_hormone_synthesis																					0.0037
TNF_signaling_pathway																							0.011
Transcriptional_misregulation_in_cancer																							0.02
Valine,_leucine_and_isoleucine_degradation								0.013
Vascular_smooth_muscle_contraction											4.3e-05	0.0016										0.014
Vibrio_cholerae_infection	0.0399034
Wnt_signaling_pathway				0.0081			0.027														0.037
Drug_metabolism_other_enzymes	0.0277656
Glycosaminoglycan_degradation	0.0296573
Legionellosis	0.0418242
Leishmaniasis	0.0185299
Natural_killer_cell_mediated_cytotoxicity	0.00789319
Pentose_phosphate_pathway	0.00795661
Shigellosis	0.000285
Toxoplasmosis	0.0267608
Tuberculosis	0.041056
