# Supplementary material for: Pan-cancer analysis reveals synergistic effects of CDK4/6i and PARPi combination treatment in RB-proficient and RB-deficient breast cancer cells
Source: Cell Death Dis. 2020 Apr 6;11(4):219. doi: 10.1038/s41419-020-2408-1 (PMC7136254; doi:10.1038/s41419-020-2408-1)
Supplement: Supplementary file 23 — Table S10 [file 41419_2020_2408_MOESM23_ESM.xlsx]

## Sheet: 400 Pos enrich of Missense mut
Pathway	AML	ACC	BLCA	LGG	BRCA	COAD	ESCA	GBM	HNSC	KICH	KIRC	KIRP	LIHC	LUAD	LUSC	DLBC	OV	PAAD	PRAD	SARC	SKCM	STAD	TGCT	THCA	UCS	UCEC	UVM
2_Oxocarboxylic_acid_metabolism											0.0006
Alcoholism			0.0066
Alzheimer_disease											4.7e-05		0.018	0.0031		3.7e-08		0.0028				6.2e-06		3.1e-10
Amino_sugar_and_nucleotide_sugar_metabolism																		0.03							0.03	0.0018
Aminoacyl_tRNA_biosynthesis											0.021		0.02						0.0097			0.0028		0.0073
AMPK_signaling_pathway								0.0034
Antigen_processing_and_presentation			0.014			0.03
Apoptosis																										0.027
Arachidonic_acid_metabolism									0.041
Arrhythmogenic_right_ventricular_cardiomyopathy																					0.031
Axon_guidance																		0.037
Bacterial_invasion_of_epithelial_cells														0.0063											0.043
Basal_transcription_factors																						0.04
Base_excision_repair		8.9e-05		0.0044	0.049					0.0061										0.045	0.017				0.047
Biosynthesis_of_amino_acids											6.2e-05
Biosynthesis_of_antibiotics											2.8e-06	0.01				0.016						0.0012		0.00042		0.043
Carbon_metabolism					0.024						1.5e-05					0.014						9.4e-05		0.0027
Cardiac_muscle_contraction																0.018								0.046
Cell_cycle		3.7e-15		2e-23	1.4e-25					1.5e-17					1.5e-05		0.0036	0.011	1.7e-08	9.1e-17		4.8e-12
Central_carbon_metabolism_in_cancer								0.041
Chagas_disease_(American_trypanosomiasis)						0.0095
Citrate_cycle											0.00066											0.01		0.0001
Colorectal_cancer																			0.034
Cysteine_and_methionine_metabolism											0.002											0.023
Cytokine_cytokine_receptor_interaction						0.016
Cytosolic_DNA_sensing_pathway																									0.0047
DNA_replication		0.00015	0.014	1e-13	3.3e-11					1.3e-05					0.043					8.1e-09	0.0029				0.0017
Drug_metabolism__other_enzymes												0.043
Endocytosis							0.048							0.0012							0.011						0.0091
Epithelial_cell_signaling_in_Helicobacter_pylori_infection																									0.024
Epstein_Barr_virus_infection					0.0029								0.00016				0.015			0.017		0.022
Fanconi_anemia_pathway		0.0071		9e-08	0.00033					0.0066								0.041		0.00027	0.012
Fat_digestion_and_absorption							0.00015
Fatty_acid_elongation																								0.027
Fatty_acid_metabolism												0.048
FoxO_signaling_pathway						0.034
Fructose_and_mannose_metabolism							0.03		0.029									0.043
Galactose_metabolism							0.025
Gap_junction										0.048
Glycosphingolipid_biosynthesis__lacto_and_neolacto_series							0.017
Glyoxylate_and_dicarboxylate_metabolism											0.026											0.0071		0.033
Hepatitis_B					0.011					0.045
Hepatitis_C																									0.017
Herpes_simplex_infection																	0.032								0.0053	0.0067
HIF_1_signaling_pathway								0.0037
Hippo_signaling_pathway														0.043
Homologous_recombination		0.028		3.6e-09	0.0056					0.0038							0.02	0.0052		5.6e-05
HTLV_I_infection		0.0059			0.0019					0.00063
Huntington_disease											5.3e-05		0.016			5.3e-10		6.9e-05				2.4e-06		1.1e-07
Hypertrophic_cardiomyopathy)																					0.042
Influenza_A						0.046
Inositol_phosphate_metabolism																										0.0099
Insulin_resistance																										0.05
Leishmaniasis						0.0011
Lysine_degradation		0.031
Lysosome																									0.0097
Maturity_onset_diabetes_of_the_young							0.017
Measles																									0.045
Metabolic_pathways							1.8e-05		0.0067		1.3e-11	2.4e-06	0.00067			0.00054		0.0081				0.0093		2e-08	0.049
Mineral_absorption						0.0038
Mismatch_repair			0.021	9.9e-09	0.019					0.014					0.013					0.0021
mRNA_surveillance_pathway														0.013					0.0021
Mucin_type_O_Glycan_biosynthesis							0.027
N_Glycan_biosynthesis			0.039	0.018
Natural_killer_cell_mediated_cytotoxicity						0.0067
Neurotrophin_signaling_pathway														0.044
Nicotine_addiction									0.0095
Non_alcoholic_fatty_liver_disease_(NAFLD)											0.00026					5.9e-09	0.033	0.012				0.0014		6.3e-08
Nucleotide_excision_repair			0.034	0.00036						0.021	0.026									0.0054	0.044
One_carbon_pool_by_folate																						0.019
Oocyte_meiosis		3.7e-05		1.3e-05	7.3e-08					8.6e-07				0.0022	0.00059				0.00029	1.2e-05		0.013
Osteoclast_differentiation						0.00079
Other_types_of_O_glycan_biosynthesis										0.032
Oxidative_phosphorylation											1.6e-05		0.0042			8.4e-11		2.1e-05				2.3e-07		3.1e-13
p53_signaling_pathway		0.019		6.1e-05	5.7e-06					0.0039									0.00033	0.023		0.00064
Pancreatic_cancer																									0.021
Parkinson_disease					0.027						3.3e-05					1.2e-08		0.00071				2e-08		2.4e-08
Pathogenic_Escherichia_coli_infection														0.023
Pentose_and_glucuronate_interconversions									0.039			0.00033
Peroxisome												7.7e-05
Phagosome			0.047
Phosphatidylinositol_signaling_system																										0.0022
PI3K_Akt_signaling_pathway								0.023
PPAR_signaling_pathway							0.014
Primary_immunodeficiency																									0.05
Progesterone_mediated_oocyte_maturation		0.00082		1.4e-06	0.00031					4.7e-07					0.00011				0.0074	4.4e-05		0.00087
Proteasome					1.1e-06								2.3e-10			2.5e-05	0.012			0.00062		2.3e-09
Protein_export																						0.0039
Protein_processing_in_endoplasmic_reticulum			0.0015					0.022						0.0033
Purine_metabolism																			0.0081						0.029
Pyrimidine_metabolism			0.019	0.0054	0.047										0.0075					0.041					0.0039
Pyruvate_metabolism																						0.0056
Regulation_of_actin_cytoskeleton														0.037
Renal_cell_carcinoma								0.043
Ribosome										3.4e-07	0.045		6.5e-07	0.026	0.0096	2.2e-20						0.0059		5.9e-15
Ribosome_biogenesis_in_eukaryotes	3.2e-07			0.00039					0.0097				0.0044
RIG_I_like_receptor_signaling_pathway																									0.028
RNA_degradation	0.00041																		0.0041
RNA_polymerase													0.0066
RNA_transport	0.033	0.017		3.8e-07	0.011								0.0025	7.3e-05						0.003		0.027	0.036
Salmonella_infection						0.041																			0.0042
Serotonergic_synapse									0.029
Shigellosis														0.012
Small_cell_lung_cancer					0.02					0.043
Spliceosome		0.0034	4.1e-05										0.014		0.0085		0.018
Staphylococcus_aureus_infection						0.034
Steroid_biosynthesis																		0.012
Steroid_hormone_biosynthesis									0.0013
Synaptic_vesicle_cycle																									0.019
Systemic_lupus_erythematosus			0.00074
Terpenoid_backbone_biosynthesis														0.011
Tight_junction							0.00064							0.027
TNF_signaling_pathway																										0.014
Toll_like_receptor_signaling_pathway																	0.02								0.015
Tuberculosis						0.0072
Ubiquitin_mediated_proteolysis										0.035					0.01
Valine_leucine_and_isoleucine_degradation											0.0051	0.046
Vibrio_cholerae_infection			0.049
Viral_carcinogenesis			0.018		0.034																	0.016			0.029
