# Supplementary material for: Pan-cancer analysis reveals synergistic effects of CDK4/6i and PARPi combination treatment in RB-proficient and RB-deficient breast cancer cells
Source: Cell Death Dis. 2020 Apr 6;11(4):219. doi: 10.1038/s41419-020-2408-1 (PMC7136254; doi:10.1038/s41419-020-2408-1)
Supplement: Supplementary file 24 — Table S11 [file 41419_2020_2408_MOESM24_ESM.xlsx]

## Sheet: 400 Neg enrich of Missense mut
Pathway	AML	ACC	BLCA	LGG	BRCA	COAD	ESCA	GBM	HNSC	KICH	KIRC	KIRP	LIHC	LUAD	LUSC	DLBC	OV	PAAD	PRAD	SARC	SKCM	STAD	TGCT	THCA	UCS	UCEC	UVM
ABC_transporters					0.05													0.045
Adrenergic_signaling_in_cardiomyocytes				0.0063	0.0017				0.00051			0.018						0.0048			0.027
Aldosterone_synthesis_and_secretion					0.018							0.0024						0.00061
Alzheimer_disease																										0.002
Amoebiasis													1.3e-05
Amphetamine_addiction				0.018
AMPK_signaling_pathway			0.05
Amyotrophic_lateral_sclerosis																									0.048
Apoptosis																								0.04
Arrhythmogenic_right_ventricular_cardiomyopathy									0.012		0.014	0.023			0.042
Ascorbate_and_aldarate_metabolism		0.023
Axon_guidance													0.018		0.03							0.044			0.017
B_cell_receptor_signaling_pathway																								0.014
Bacterial_invasion_of_epithelial_cells	0.019
Basal_cell_carcinoma							0.00024														0.00077
Bile_secretion																					0.05
Biosynthesis_of_amino_acids				0.0015
Biosynthesis_of_antibiotics	0.028			0.0034				4.3e-06
Biosynthesis_of_unsaturated_fatty_acids				0.0017
Calcium_signaling_pathway										0.016	2.9e-06	5.4e-05						0.005						0.033
cAMP_signaling_pathway				4.6e-05	0.034						0.0022							0.027			0.046
Carbon_metabolism	0.0034			0.00025
Cardiac_muscle_contraction									0.0032
Cell_adhesion_molecules										0.015					0.0047							0.0057
Central_carbon_metabolism_in_cancer													0.046
cGMP_PKG_signaling_pathway					0.013						3.1e-08	5.1e-06	0.0026					1.5e-06			0.05	0.013
Chagas_disease																								5.5e-05
Chemical_carcinogenesis																			0.05
Chemokine_signaling_pathway									0.0099									0.00051						0.0017
Cholinergic_synapse											0.0071	0.0038						0.0038
Chronic_myeloid_leukemia															0.044												0.048
Circadian_entrainment				0.00031					0.01		0.012							0.028
Collecting_duct_acid_secretion	0.035
Complement_and_coagulation_cascades																								0.014
Cytokine_cytokine_receptor_interaction		0.036																						0.05
Dilated_cardiomyopathy									0.0056		6.5e-06		0.032		0.0045					0.044
Dopaminergic_synapse				0.0091								0.00066						0.028
Drug_metabolism_cytochrome_P450		0.00083																	0.0011
Drug_metabolism_other_enzymes		0.02
ECM_receptor_interaction													2.7e-09		0.00019							0.043
Endocrine_and_other_factor_regulated_calcium_reabsorption										0.048
Endocytosis	0.00058											0.006				0.021
Epstein_Barr_virus_infection																								0.045
ErbB_signaling_pathway			0.0028																					0.0093
Estrogen_signaling_pathway												0.025									0.049
Fat_digestion_and_absorption						0.036
Fatty_acid_elongation				0.019
Fatty_acid_metabolism				0.0047
Fc_gamma_R_mediated_phagocytosis	8e-05
Focal_adhesion									0.0065		0.00091	0.0026	3.6e-11		0.0015
GABAergic_synapse				0.013							0.0073		0.033							0.046
Gap_junction												0.015	0.038								0.032
Glutamatergic_synapse				0.0012														0.0045
Glycerophospholipid_metabolism								0.041						0.041									0.047
Glycine_serine_and_threonine_metabolism				0.012
Glycolysis_Gluconeogenesis	0.034			0.019
Glycosaminoglycan_biosynthesis_chondroitin_sulfate_dermatan_sulfate							0.00026						0.00071
Glycosphingolipid_biosynthesis_ganglio_series									0.033
Hedgehog_signaling_pathway					0.014
Hematopoietic_cell_lineage																								0.0084
Hepatitis_B			0.039
Hippo_signaling_pathway							0.011						0.04								0.011
HTLV_I_infection																								0.00027
Huntington_disease																										0.015
Hypertrophic_cardiomyopathy									0.0039		0.00016	0.0086			0.0031										0.038
Inflammatory_mediator_regulation_of_TRP_channels				0.025		0.036												0.0019
Influenza_A	0.02																							0.01
Inositol_phosphate_metabolism				0.023							0.014
Insulin_resistance												0.0032					0.03								0.032
Insulin_secretion				0.046	0.022							0.045
Insulin_signaling_pathway			0.01																						0.0072
Jak_STAT_signaling_pathway																								0.011
Legionellosis	0.0032
Leishmaniasis	1.8e-05
Leukocyte_transendothelial_migration	0.014
Long_term_depression				0.012								0.012
Long_term_potentiation				0.018
Lysosome	4.2e-06
Malaria																								0.019
MAPK_signaling_pathway											0.014
Measles	0.027																							0.021
Melanogenesis																			0.0077		0.015
Melanoma													0.017		0.042
Metabolic_pathways	0.026			0.0022		0.016		3.5e-05
Metabolism_of_xenobiotics_by_cytochrome_P450																			0.009
Morphine_addiction				0.0048					0.031		0.0024
mRNA_surveillance_pathway														0.0015		0.015
Natural_killer_cell_mediated_cytotoxicity	0.017																							0.00095
Neuroactive_ligand_receptor_interaction				0.0045						0.029								0.0014
NF_kappa_B_signaling_pathway																								0.00043
Nicotine_addiction				0.013
Non_alcoholic_fatty_liver_disease																										0.013
Notch_signaling_pathway																					0.015
Oocyte_meiosis					0.0045
Osteoclast_differentiation	1.1e-05																							0.0059
Other_glycan_degradation														0.0018
Other_types_of_O_glycan_biosynthesis							0.013
Oxidative_phosphorylation	0.0098																									0.0017
Oxytocin_signaling_pathway									0.011		0.00034	0.00094						0.0077			0.0044
Parkinson_disease								0.0073																		0.0097
Pathways_in_cancer					0.016		0.011		0.041		0.00033		5.5e-07		0.014			0.0018			0.00084
Pentose_phosphate_pathway	0.043
Peroxisome						0.0044
Pertussis	0.016
Phagosome	1.5e-05
Phosphatidylinositol_signaling_system											0.014	0.024
PI3K_Akt_signaling_pathway							0.024				0.047		7.4e-07		0.026
Platelet_activation											0.00028	0.00074	0.0004
Primary_immunodeficiency																								0.033
Prion_diseases								0.027
Progesterone_mediated_oocyte_maturation					0.024
Prostate_cancer												0.015
Protein_digestion_and_absorption													3e-08
Protein_processing_in_endoplasmic_reticulum												0.04
Proteoglycans_in_cancer							0.016						0.00029					0.028
Pyrimidine_metabolism																											0.048
Pyruvate_metabolism										0.036
Rap1_signaling_pathway							0.02				0.01	0.022	0.033					0.00039			0.0033
Ras_signaling_pathway									0.031				0.0029					0.0076						0.046
Regulation_of_actin_cytoskeleton											0.01
Regulation_of_lipolysis_in_adipocytes																		0.018
Renin_angiotensin_system																		0.0079
Renin_secretion											0.0093	0.0006						0.00014			0.039
Retrograde_endocannabinoid_signaling				0.0022								0.028						0.036
Ribosome																					0.0016
RNA_degradation																0.034
Salivary_secretion												0.047
Salmonella_infection	0.0017
Serotonergic_synapse																		0.05
Shigellosis	0.0016
Signaling_pathways_regulating_pluripotency_of_stem_cells							0.0075
Small_cell_lung_cancer													0.0089		0.02		0.037
Sphingolipid_signaling_pathway																		0.021
Staphylococcus_aureus_infection	0.00057
Steroid_biosynthesis								3.6e-05
Sulfur_relay_system						0.014
Synaptic_vesicle_cycle	0.0069
T_cell_receptor_signaling_pathway																								1.3e-06
TGF_beta_signaling_pathway													0.0084			0.044
Thyroid_hormone_signaling_pathway			0.0034									0.0044									0.027			0.031
Thyroid_hormone_synthesis																					0.013
TNF_signaling_pathway															0.014									0.0065
Toll_like_receptor_signaling_pathway																								0.023
Toxoplasmosis	0.04														0.022
Tuberculosis	0.00029
Type_II_diabetes_mellitus																								0.017
Ubiquitin_mediated_proteolysis																											0.047
Valine_leucine_and_isoleucine_degradation				0.022
Vascular_smooth_muscle_contraction											6.9e-07	4.5e-07	0.04					0.0056			0.0099	0.034
Vibrio_cholerae_infection	0.014
Wnt_signaling_pathway						0.044	0.024														9.5e-05
