# Supplementary material for: Pan-cancer analysis reveals synergistic effects of CDK4/6i and PARPi combination treatment in RB-proficient and RB-deficient breast cancer cells
Source: Cell Death Dis. 2020 Apr 6;11(4):219. doi: 10.1038/s41419-020-2408-1 (PMC7136254; doi:10.1038/s41419-020-2408-1)
Supplement: Supplementary file 25 — Table S12 [file 41419_2020_2408_MOESM25_ESM.xlsx]

## Sheet: 200 Pos enrich of Missense mut
Pathway	AML	ACC	BLCA	LGG	BRCA	COAD	ESCA	GBM	HNSC	KICH	KIRC	KIRP	LIHC	LUAD	LUSC	DLBC	OV	PAAD	PRAD	SARC	SKCM	STAD	TGCT	THCA	UCS	UCEC	UVM
Alcoholism			0.011
Alzheimer_disease											0.016					0.0025						8.7e-06		1e-05
Amino_sugar_and_nucleotide_sugar_metabolism																										0.011
Aminoacyl_tRNA_biosynthesis													0.0073
AMPK_signaling_pathway							0.038	0.0097
Antigen_processing_and_presentation			0.02
Ascorbate_and_aldarate_metabolism												0.02
Axon_guidance														0.036
Bacterial_invasion_of_epithelial_cells														0.041
Base_excision_repair		0.0064
beta_Alanine_metabolism																											0.048
Biosynthesis_of_antibiotics												0.028				0.003						0.044				0.016
Carbon_metabolism					0.047						0.048					0.022						0.029
Cell_cycle		2.7e-14		8.5e-19	6.1e-22					1.8e-21					0.0005		0.032		2.3e-06	9.3e-17		4.5e-10
Central_carbon_metabolism_in_cancer								0.0047
Chagas_disease						0.03
Citrate_cycle																								0.0067
Colorectal_cancer																									0.045
D_Glutamine_and_D_glutamate_metabolism														0.039
DNA_replication		0.00074		8.7e-08	6.2e-05					0.00061										0.0084					0.011
Endocytosis														0.013
Epstein_Barr_virus_infection													0.00035							0.024
Fanconi_anemia_pathway				2e-05	0.0036															0.00036
Fat_digestion_and_absorption							0.0076
FoxO_signaling_pathway						0.017		0.014
Fructose_and_mannose_metabolism							0.043
GABAergic_synapse									0.0096
Glycolysis_Gluconeogenesis					0.046							0.017
Glyoxylate_and_dicarboxylate_metabolism																								0.048
Hepatitis_B										0.021
Hepatitis_C																									0.0072
Herpes_simplex_infection																									0.0024
HIF_1_signaling_pathway								0.0039
Homologous_recombination				0.00025	0.00037								0.045							0.0046
HTLV_I_infection		0.0027								9.8e-05
Huntington_disease											0.0085					7.8e-05		0.0066				6.5e-06		6.2e-06
Long_term_potentiation														0.027
Lysosome																									0.00089
MAPK_signaling_pathway						0.024
Metabolic_pathways							1.8e-05				2.5e-06	0.0065	0.042			0.0054						0.0047		1.6e-06
MicroRNAs_in_cancer					0.0069					0.0038
Mineral_absorption						0.0017
Mismatch_repair			0.0037	0.0019	0.031
Morphine_addiction									0.012
mRNA_surveillance_pathway																			0.0017
Nicotine_addiction									0.0069
Non_alcoholic_fatty_liver_disease											0.0099					0.0013						0.028		2.4e-05
Nucleotide_excision_repair											0.019
One_carbon_pool_by_folate																						0.037
Oocyte_meiosis		4e-06		2.3e-06	4.9e-09					2.2e-08					0.0015				0.0037	4.4e-06		0.026
Oxidative_phosphorylation											0.0054					0.0001		0.0043				7.4e-07		1.2e-07
p53_signaling_pathway		0.001		6.9e-06	0.0012	0.04				8.5e-05										0.0077		0.00053
Parkinson_disease											0.0074					0.00086		0.024				1.5e-06		1.4e-05
Pentose_and_glucuronate_interconversions												0.00019
Pentose_phosphate_pathway									0.033		0.048
Peroxisome												0.029														0.046
Progesterone_mediated_oocyte_maturation		5.9e-05		3.9e-06	8e-07					3.7e-07					0.0031				0.0093	6.9e-06		0.0021
Prolactin_signaling_pathway						0.046
Proteasome													6.3e-07							0.015		3.9e-06
Protein_processing_in_endoplasmic_reticulum			0.0084
Purine_metabolism																					0.035
Pyrimidine_metabolism									0.019						0.031
Regulation_of_actin_cytoskeleton														0.0045
Renal_cell_carcinoma								0.005
Retrograde_endocannabinoid_signaling									0.017
Ribosome										0.0037			0.005	0.011		5.4e-10								6.2e-05
Ribosome_biogenesis_in_eukaryotes	0.00042			0.0024					0.01				0.0034
RNA_transport	0.037			9.1e-05									0.0039	4.2e-05													0.046
Signaling_pathways_regulating_pluripotency_of_stem_cells						0.021
Spliceosome			0.0097
Steroid_biosynthesis			0.03															0.0015
Systemic_lupus_erythematosus			0.0024
T_cell_receptor_signaling_pathway														0.018
Thyroid_hormone_signaling_pathway								0.033
Tight_junction														0.045
TNF_signaling_pathway																									0.047
Ubiquitin_mediated_proteolysis																				0.022
Valine_leucine_and_isoleucine_degradation											0.019
VEGF_signaling_pathway														0.022
Viral_carcinogenesis																									0.048
