# Supplementary material for: Pan-cancer analysis reveals synergistic effects of CDK4/6i and PARPi combination treatment in RB-proficient and RB-deficient breast cancer cells
Source: Cell Death Dis. 2020 Apr 6;11(4):219. doi: 10.1038/s41419-020-2408-1 (PMC7136254; doi:10.1038/s41419-020-2408-1)
Supplement: Supplementary file 26 — Table S13 [file 41419_2020_2408_MOESM26_ESM.xlsx]

## Sheet: 200 Neg enrich of Missense mut
Pathway	AML	ACC	BLCA	LGG	BRCA	COAD	ESCA	GBM	HNSC	KICH	KIRC	KIRP	LIHC	LUAD	LUSC	DLBC	OV	PAAD	PRAD	SARC	SKCM	STAD	TGCT	THCA	UCS	UCEC	UVM
Adrenergic_signaling_in_cardiomyocytes					0.00041													0.036
Aldosterone_synthesis_and_secretion					0.04							0.013						0.032				0.025
Alzheimer_disease												0.041
Amoebiasis													1.7e-05
Arrhythmogenic_right_ventricular_cardiomyopathy															0.029
Axon_guidance															0.031
Bacterial_invasion_of_epithelial_cells	0.024								0.043
beta_Alanine_metabolism								0.036
Bile_secretion																					0.024
Biosynthesis_of_antibiotics	0.03			0.05				0.00019
Butanoate_metabolism										0.021
Calcium_signaling_pathway											2.3e-06	0.0039
cAMP_signaling_pathway				0.0033	0.0024													0.026
Carbon_metabolism	0.022			0.014
Cell_adhesion_molecules																						0.024
Central_carbon_metabolism_in_cancer											0.03
cGMP_PKG_signaling_pathway					0.02						1.1e-06	0.00053	0.009					0.0028				0.04
Chemical_carcinogenesis								0.042											0.032
Chemokine_signaling_pathway			0.016															0.021
Cholinergic_synapse											0.029	0.036
Chronic_myeloid_leukemia																											0.04
Circadian_entrainment				0.031								0.022
Complement_and_coagulation_cascades													0.039											0.035
Cytokine_cytokine_receptor_interaction								0.023
Cytosolic_DNA_sensing_pathway																							0.038
D_Glutamine_and_D_glutamate_metabolism				0.049
Dilated_cardiomyopathy															0.0011
Dopaminergic_synapse											0.046	8.8e-05
Drug_metabolism_cytochrome_P450																			0.021
Drug_metabolism_other_enzymes	0.027
ECM_receptor_interaction													3.3e-07		0.0089
Endocytosis	0.011
Epithelial_cell_signaling_in_Helicobacter_pylori_infection			0.037
ErbB_signaling_pathway																		0.038
Estrogen_signaling_pathway												0.025
Fat_digestion_and_absorption																		0.043
Fc_gamma_R_mediated_phagocytosis	0.031																	0.035
Focal_adhesion											0.021		3.2e-08		0.044
FoxO_signaling_pathway																							0.019
GABAergic_synapse											0.012								0.037
Gastric_acid_secretion								0.033
Glucagon_signaling_pathway				0.036
Glutamatergic_synapse					0.022							0.039
Glycolysis_Gluconeogenesis								0.027
Glycosaminoglycan_biosynthesis_chondroitin_sulfate_dermatan_sulfate													0.019
Glycosaminoglycan_degradation	0.029
Glycosphingolipid_biosynthesis_lacto_and_neolacto_series									0.027
Hepatitis_B			0.021
Herpes_simplex_infection																											0.044
Hippo_signaling_pathway																	0.026
HTLV_I_infection																								0.05
Hypertrophic_cardiomyopathy															0.00078
Inflammatory_mediator_regulation_of_TRP_channels				0.035								0.024						0.0014
Influenza_A	0.037		0.042																					0.0093
Insulin_resistance																	0.032
Insulin_secretion					0.045
Insulin_signaling_pathway																									0.0023
Legionellosis	0.007
Leishmaniasis	0.0032
Leukocyte_transendothelial_migration	0.0064																						0.047
Long_term_depression												0.0045
Long_term_potentiation												0.0064
Lysosome	0.0003
Malaria																								0.014
MAPK_signaling_pathway					0.032						0.018
Metabolic_pathways				0.028				0.00031
Metabolism_of_xenobiotics_by_cytochrome_P450								0.035											0.026
Morphine_addiction				0.027							0.0026
mRNA_surveillance_pathway														0.0026		0.028
Mucin_type_O_Glycan_biosynthesis									0.038
Neuroactive_ligand_receptor_interaction				0.023
Neurotrophin_signaling_pathway																									0.048
NF_kappa_B_signaling_pathway																								0.013
Osteoclast_differentiation	0.00051																							0.047
Other_types_of_O_glycan_biosynthesis							0.027
Oxidative_phosphorylation								0.04
Oxytocin_signaling_pathway			0.03								0.0063	0.0086
p53_signaling_pathway															0.025
Parkinson_disease								0.012
Pathways_in_cancer					0.011						0.0026		0.0095		0.03
Peroxisome						0.043
Pertussis	0.021																							0.043
Phagosome	0.0014
Phosphatidylinositol_signaling_system												0.024
PI3K_Akt_signaling_pathway													7.3e-05
Platelet_activation	0.0024											0.0034
Protein_digestion_and_absorption													4.2e-06
Proximal_tubule_bicarbonate_reclamation																					0.018
Purine_metabolism												0.048								0.045
Regulation_of_autophagy																			0.045
Renin_secretion					0.022							0.00073						0.017
Renin_angiotensin_system																		0.00093
Retrograde_endocannabinoid_signaling				0.038							0.022	0.0055
Salmonella_infection	0.03
Serotonergic_synapse												0.036
Vascular_smooth_muscle_contraction																						0.014
