# Supplementary material for: Pan-cancer analysis reveals synergistic effects of CDK4/6i and PARPi combination treatment in RB-proficient and RB-deficient breast cancer cells
Source: Cell Death Dis. 2020 Apr 6;11(4):219. doi: 10.1038/s41419-020-2408-1 (PMC7136254; doi:10.1038/s41419-020-2408-1)
Supplement: Supplementary file 27 — Table S14 [file 41419_2020_2408_MOESM27_ESM.xlsx]

## Sheet: 400 Pos enrich of sense mut
Pathway	AML	ACC	BLCA	LGG	BRCA	COAD	ESCA	GBM	HNSC	KICH	KIRC	KIRP	LIHC	LUAD	LUSC	DLBC	OV	PAAD	PRAD	SARC	SKCM	STAD	TGCT	THCA	UCS	UCEC	UVM
2_Oxocarboxylic_acid_metabolism												0.04												0.0075
ABC_transporters												0.05
Adrenergic_signaling_in_cardiomyocytes																							0.029
Alanine_aspartate_and_glutamate_metabolism												0.00047
Alcoholism			0.0043														0.00033
Alzheimer_disease					0.0068						1.8e-10		0.00072	0.00096	0.023	7.2e-10		0.0073				9.2e-07		0.00021
Amino_sugar_and_nucleotide_sugar_metabolism							0.015											0.028		0.0057						0.016
Aminoacyl_tRNA_biosynthesis																			0.0091
Amoebiasis								0.037		0.011
Antigen_processing_and_presentation			0.011
Arachidonic_acid_metabolism									0.042
Arrhythmogenic_right_ventricular_cardiomyopathy_(ARVC)																					0.033
Bacterial_invasion_of_epithelial_cells														0.026					0.018
Basal_transcription_factors																										0.013
Base_excision_repair		0.03	0.0012																			0.0021
Bile_secretion							0.05					0.041
Biosynthesis_of_amino_acids					0.00035	0.0054						0.0027										0.001		0.034
Biosynthesis_of_antibiotics					0.012	0.042			0.037		0.00097	0.00018				0.013						2e-08		0.00019		0.011
Butanoate_metabolism																						0.039
Calcium_signaling_pathway																							0.0021
cAMP_signaling_pathway																							0.013
Carbon_metabolism					0.0055	0.012					0.025	0.0055				0.035						2.8e-06		0.0016
Cardiac_muscle_contraction											0.012				0.0044	0.00095
Cell_cycle	0.046	4.7e-10	0.012	6.8e-18	4.7e-18					1.7e-08					2.2e-07			0.03	1.4e-08	1.1e-12		2.9e-13
Central_carbon_metabolism_in_cancer								0.025
cGMP_PKG_signaling_pathway																							0.016
Cholinergic_synapse																							0.0019
Chronic_myeloid_leukemia								0.036
Citrate_cycle											0.0066													0.0007
Cocaine_addiction																							0.0074
Cyanoamino_acid_metabolism												0.007
Cysteine_and_methionine_metabolism											0.0026
Cytokine_cytokine_receptor_interaction																	0.023
DNA_replication			2.3e-05	6.2e-05	1.5e-06					0.00014								0.011		1.7e-06		0.018
Dopaminergic_synapse																							0.0042
Drug_metabolism_cytochrome_P450							0.047
ECM_receptor_interaction				0.0071						0.00079
Endocytosis														0.0013							0.0044			0.0099
Epstein_Barr_virus_infection													0.0062					0.04		0.04
Fanconi_anemia_pathway		0.024		2.8e-10	0.0083										0.0046			0.0016		0.00026	0.012	0.016
Fat_digestion_and_absorption							0.001
Focal_adhesion								0.027
Folate_biosynthesis							0.031
FoxO_signaling_pathway								0.0085
Fructose_and_mannose_metabolism							0.026		0.03									0.041
GABAergic_synapse																							0.0022
Galactose_metabolism							0.0029
Glutamatergic_synapse																							0.00043
Glycerophospholipid_metabolism																			0.038
Glycine_serine_and_threonine_metabolism												0.00078
Glycosaminoglycan_biosynthesis_heparan_sulfate_heparin																							0.0062
Glycosaminoglycan_degradation											0.012
Glyoxylate_and_dicarboxylate_metabolism											0.03	0.014												0.027
Herpes_simplex_infection																			0.027
HIF_1_signaling_pathway								0.00028
Hippo_signaling_pathway														0.044
Homologous_recombination				1.7e-05	0.0047										0.0028			0.0049		5.5e-05		0.047
HTLV_I_infection		0.017			0.019																	0.0055
Huntington_disease					0.00064						1.3e-08		0.0023		0.0063	1.2e-12		5.7e-05				7.5e-08		0.00022
Hypertrophic_cardiomyopathy																					0.044
Influenza_A						0.036
Insulin_secretion																							0.046
Jak_STAT_signaling_pathway																	0.00073
Leishmaniasis						0.00085
Lysine_degradation	0.0089
Lysosome											0.00024													0.0026
MAPK_signaling_pathway								0.033
Maturity_onset_diabetes_of_the_young							0.00014
Metabolic_pathways					0.049		3.3e-06		0.0049		2.3e-14	2e-08	0.00028			0.00027						4.2e-06		1.5e-06	0.019
Metabolism_of_xenobiotics_by_cytochrome_P450							0.016
Mineral_absorption						0.018																			0.005
Mismatch_repair			0.00021	0.00095	0.017						0.02									0.017		0.026
Morphine_addiction																							0.015
mRNA_surveillance_pathway														0.013					0.032
Mucin_type_O_Glycan_biosynthesis							0.024
Natural_killer_cell_mediated_cytotoxicity						0.0051
Neuroactive_ligand_receptor_interaction																							2.9e-05
Neurotrophin_signaling_pathway														0.045
N_Glycan_biosynthesis			0.032
Nicotine_addiction									0.0099								0.015						3.5e-05
Non_alcoholic_fatty_liver_disease_(NAFLD)					0.028						6.7e-09		0.011		0.004	8.8e-11		0.011				4.4e-06		0.00029
Notch_signaling_pathway								0.05
Nucleotide_excision_repair			0.0058								0.0065
One_carbon_pool_by_folate																						0.017
Oocyte_meiosis		7.8e-05		8.5e-06	1.6e-06					0.0034				0.0023	7.8e-05				0.0012	0.00028		0.00022
Osteoclast_differentiation_						0.00055
Other_glycan_degradation											0.01
Oxidative_phosphorylation					0.0044						1e-10		1.7e-05		8.8e-05	6.5e-12		8.1e-05				8e-07		1.1e-07
p53_signaling_pathway		0.0025		4.5e-05	0.00018														0.041	0.022		1.5e-05
Parkinson_disease					0.0067						4.6e-11		0.0022		0.0026	1.8e-10		0.0022				2e-09		0.00016
Pathogenic_Escherichia_coli_infection																		0.034
Pathways_in_cancer						0.048		0.018
Pentose_and_glucuronate_interconversions												0.0045
Peroxisome												2.4e-05	0.05													0.026
Phagosome																								0.033
Phosphatidylinositol_signaling_system																										0.014
PI3K_Akt_signaling_pathway								0.016									0.039
Progesterone_mediated_oocyte_maturation		7e-05		0.00029	3.8e-05					0.0036					7e-05				0.0015	4.2e-05		0.0007
Proteasome					0.02								1.6e-11			0.031		0.0039		0.0039		0.0013
Protein_processing_in_endoplasmic_reticulum			0.009											0.001
Purine_metabolism										0.048									0.0074
Pyrimidine_metabolism			0.014		0.012																	0.0086
Pyruvate_metabolism											0.018
Rap1_signaling_pathway								0.0034
Regulation_of_actin_cytoskeleton														0.0057
Renal_cell_carcinoma								0.00012
Retrograde_endocannabinoid_signaling																	0.035						0.00019
Ribosome					0.044					1.4e-18			8.2e-07	2.70E-02	0.022	6.8e-29								8.8e-07
Ribosome_biogenesis_in_eukaryotes	0.048								0.037	0.048								0.018
RNA_degradation																			0.0038
RNA_polymerase													0.041
RNA_transport	0.019			0.0067									0.023	7.9e-05					0.0064			0.023
Serotonergic_synapse									0.031
Shigellosis														0.049				0.019
Signaling_pathways_regulating_pluripotency_of_stem_cells								0.035
Small_cell_lung_cancer				0.0064
Spliceosome			2.2e-05		0.0012								0.042		0.0062			0.0048
Staphylococcus_aureus_infection						0.03
Steroid_biosynthesis																		5.3e-06
Systemic_lupus_erythematosus			0.0017														1.9e-05
Terpenoid_backbone_biosynthesis																						0.023
Thyroid_hormone_signaling_pathway								0.048
Tight_junction							0.02							0.028
Toll_like_receptor_signaling_pathway						0.028
Transcriptional_misregulation_in_cancer	0.049																0.0073
Tuberculosis						0.04
Tyrosine_metabolism												0.028
Ubiquitin_mediated_proteolysis	0.021													0.0027					0.0052
Valine_leucine_and_isoleucine_degradation											0.0065	0.0018														0.015
Vasopressin_regulated_water_reabsorption																							0.032	0.022
Vibrio_cholerae_infection																								0.009
