# Supplementary material for: Pan-cancer analysis reveals synergistic effects of CDK4/6i and PARPi combination treatment in RB-proficient and RB-deficient breast cancer cells
Source: Cell Death Dis. 2020 Apr 6;11(4):219. doi: 10.1038/s41419-020-2408-1 (PMC7136254; doi:10.1038/s41419-020-2408-1)
Supplement: Supplementary file 28 — Table S15 [file 41419_2020_2408_MOESM28_ESM.xlsx]

## Sheet: 400 Neg enrich of sense mut
Pathway	AML	ACC	BLCA	LGG	BRCA	COAD	ESCA	GBM	HNSC	KICH	KIRC	KIRP	LIHC	LUAD	LUSC	DLBC	OV	PAAD	PRAD	SARC	SKCM	STAD	TGCT	THCA	UCS	UCEC	UVM
ABC_transporters			0.0035																					0.029
Adherens_junction											0.016											0.0066
Adipocytokine_signaling_pathway																		0.021	0.01
Adrenergic_signaling_in_cardiomyocytes				0.014					3.3e-06				0.035					0.0015			0.026	0.011
African_trypanosomiasis																							0.01
Alanine_aspartate_and_glutamate_metabolism				0.04
Alcoholism																									0.027
Aldosterone_synthesis_and_secretion												0.028						0.0073				0.047
Allograft_rejection																							0.00035
Alzheimer_disease								0.02																		0.021
Amoebiasis											0.023		1.3e-05		0.00077
AMPK_signaling_pathway				0.0049
Antigen_processing_and_presentation																							0.048
Apoptosis																							0.023
Arrhythmogenic_right_ventricular_cardiomyopathy									6.6e-06		0.016	0.0037
Autoimmune_thyroid_disease																							0.011
Axon_guidance									0.033		0.0013				0.0094									0.045
Basal_cell_carcinoma							5.3e-05														0.0045
Bile_secretion																					0.048
Biosynthesis_of_amino_acids				0.00018
Biosynthesis_of_antibiotics				0.00019				0.00032
Biosynthesis_of_unsaturated_fatty_acids				0.0014
Calcium_signaling_pathway									0.02		8.3e-05	0.00038
cAMP_signaling_pathway				0.0037								0.003	0.024								0.043
Carbon_metabolism				3e-05				0.0075
Cardiac_muscle_contraction									1.2e-06
Cell_adhesion_molecules																						0.0097	7.7e-07
Cell_cycle																0.0035
Central_carbon_metabolism_in_cancer													0.046
cGMP_PKG_signaling_pathway									0.0012		0.00016	0.00019	0.00019					6.3e-06			0.046	0.0018
Chagas_disease																							6.5e-08
Chemokine_signaling_pathway									0.025														2.3e-09
Choline_metabolism_in_cancer																		0.004				0.027
Cholinergic_synapse																		0.0064
Circadian_entrainment				0.017					0.0091			0.05
Circadian_rhythm					0.016
Citrate_cycle								0.022
Cocaine_addiction																								0.039
Colorectal_cancer																						0.02
Cytokine_cytokine_receptor_interaction																							9.1e-13
Dilated_cardiomyopathy									4.3e-07		0.0018	0.0084	0.032
Dopaminergic_synapse																		0.012
Dorso_ventral_axis_formation													0.019
Drug_metabolism_cytochrome_P450		0.00052																	0.0017
ECM_receptor_interaction									0.024		0.0021		1.8e-06		4.3e-06
Endocytosis								0.035				0.046				0.0078
ErbB_signaling_pathway			0.0041													0.049
Estrogen_signaling_pathway																					0.046
Fat_digestion_and_absorption						0.042
Fatty_acid_metabolism				0.00055
Fc_epsilon_RI_signaling_pathway			0.021																				0.0085
Fc_gamma_R_mediated_phagocytosis																							0.022
Focal_adhesion									0.00013		2.2e-07		5.2e-08		1.2e-06
FoxO_signaling_pathway																0.0054
GABAergic_synapse				0.037					0.022				0.033
Gap_junction												0.038						0.043			0.03
Glutamatergic_synapse				0.037
Glutathione_metabolism																			0.016
Glycerophospholipid_metabolism								0.012						0.043
Glycine_serine_and_threonine_metabolism				0.0097
Glycosaminoglycan_biosynthesis_chondroitin_sulfate_dermatan_sulfate							0.0053						4.7e-05
GnRH_signaling_pathway																		0.048
Graft_versus_host_disease																							0.0015
Hematopoietic_cell_lineage																							1.8e-06
Herpes_simplex_infection																							0.0084
Hippo_signaling_pathway							0.0016										0.01				0.03
HTLV_I_infection																							0.0071
Huntington_disease								0.00012																		0.0043
Hypertrophic_cardiomyopathy									2e-07		0.0055	0.024
Inflammatory_bowel_disease																							0.0013	0.0029
Inflammatory_mediator_regulation_of_TRP_channels						0.046
Influenza_A	0.012																						0.00061
Insulin_resistance																						0.035
Insulin_secretion												0.033
Insulin_signaling_pathway			0.016																			0.0083
Intestinal_immune_network_for_IgA_production																							0.0073
Jak_STAT_signaling_pathway																				0.023			0.0014
Leishmaniasis																							0.038
Leukocyte_transendothelial_migration									0.024		0.011												0.035
Malaria																							0.0016
MAPK_signaling_pathway											0.0068											0.0036
Measles	0.047																						4.1e-05
Melanogenesis							0.034														0.014
Melanoma													0.017		0.01
Metabolic_pathways	0.025			0.0003		0.0088		1.3e-06									0.025
Metabolism_of_xenobiotics_by_cytochrome_P450																	0.016
Morphine_addiction				0.047					0.0074		0.012	0.00063	0.012
mRNA_surveillance_pathway														0.0016		0.015
mTOR_signaling_pathway			0.046
Natural_killer_cell_mediated_cytotoxicity																							1.4e-08
Neuroactive_ligand_receptor_interaction				0.007								0.032						0.023
NF_kappa_B_signaling_pathway																							8.3e-05
Nicotine_addiction				0.011
NOD_like_receptor_signaling_pathway																							8.1e-05
Non_alcoholic_fatty_liver_disease								0.032																		0.0034
Notch_signaling_pathway												0.018									0.015
Oocyte_meiosis					0.012
Osteoclast_differentiation																							7.3e-06
Other_glycan_degradation														0.025
Other_types_of_O_glycan_biosynthesis							0.018
Oxidative_phosphorylation								0.00032																		0.0062
Oxytocin_signaling_pathway									0.003		0.017										0.004	0.017
p53_signaling_pathway															0.036
Parkinson_disease								4.8e-06																		0.0088
Pathways_in_cancer			0.042		0.0034		0.0018		0.035		0.00017	0.038	0.00057		0.00011	0.022		0.015			0.011	0.032
Peroxisome						0.0013
Pertussis																							0.00013
PI3K_Akt_signaling_pathway					0.039		0.047				0.027		3.4e-05		0.00021
Platelet_activation											0.0056	0.02	0.0004		0.034			0.046
PPAR_signaling_pathway				0.015
Primary_immunodeficiency																							0.00022
Prion_diseases																							0.01
Protein_digestion_and_absorption		0.037										0.038	2e-06		0.024
Proteoglycans_in_cancer							0.028				0.024		0.0033		0.033			0.031
Proximal_tubule_bicarbonate_reclamation																				0.047
Purine_metabolism												0.012	0.033
Pyruvate_metabolism								0.0082
Rap1_signaling_pathway											2.8e-05	0.013						0.038			0.0029		0.049
Ras_signaling_pathway			0.039								0.0074		0.021
Regulation_of_actin_cytoskeleton									0.047		0.0014		0.034		0.043
Regulation_of_lipolysis_in_adipocytes																		0.0098
Renin_angiotensin_system																		0.0047
Renin_secretion												0.011						0.015		0.016	0.038
Retrograde_endocannabinoid_signaling				0.022
Rheumatoid_arthritis																							2.6e-06
Ribosome																	6.6e-08				0.00034
Salivary_secretion									0.023									0.04
Salmonella_infection																							0.00029
Serotonergic_synapse																		0.026
Shigellosis																							0.0013
Signaling_pathways_regulating_pluripotency_of_stem_cells							0.041
Small_cell_lung_cancer											0.032		0.0089		0.00099
Sphingolipid_metabolism																		0.0053
Staphylococcus_aureus_infection																							7e-05
Steroid_biosynthesis								0.00059
Sulfur_relay_system						0.016																				0.011
Systemic_lupus_erythematosus																							0.00074
T_cell_receptor_signaling_pathway																							7.8e-09
TGF_beta_signaling_pathway													0.032			0.0021
Thyroid_hormone_signaling_pathway			0.0014									0.01	0.01								0.025
Thyroid_hormone_synthesis																					0.012
Tight_junction									0.045
TNF_signaling_pathway															0.014								9.4e-05
Toll_like_receptor_signaling_pathway																							1.9e-05
Toxoplasmosis															0.023								0.0037
Transcriptional_misregulation_in_cancer					0.028															0.042					0.021
Tuberculosis																							0.00072
Type_I_diabetes_mellitus																							0.00071
Vascular_smooth_muscle_contraction									0.025		0.0008	0.00019									0.0092	0.015
VEGF_signaling_pathway						0.033
Viral_myocarditis																							1.4e-05
Wnt_signaling_pathway				0.03		0.02	0.012														8.4e-05				0.026
