# Supplementary material for: Pan-cancer analysis reveals synergistic effects of CDK4/6i and PARPi combination treatment in RB-proficient and RB-deficient breast cancer cells
Source: Cell Death Dis. 2020 Apr 6;11(4):219. doi: 10.1038/s41419-020-2408-1 (PMC7136254; doi:10.1038/s41419-020-2408-1)
Supplement: Supplementary file 29 — Table S16 [file 41419_2020_2408_MOESM29_ESM.xlsx]

## Sheet: 200 Pos enrich of sense mut
Pathway	AML	ACC	BLCA	LGG	BRCA	COAD	ESCA	GBM	HNSC	KICH	KIRC	KIRP	LIHC	LUAD	LUSC	DLBC	OV	PAAD	PRAD	SARC	SKCM	STAD	TGCT	THCA	UCS	UCEC	UVM
Alcoholism			0.011
Alzheimer's_disease											4e-05					0.0002						4.2e-06		4.9e-05
Aminoacyl_tRNA_biosynthesis													0.0086
Axon_guidance														0.039
Bacterial_invasion_of_epithelial_cells														0.044
Base_excision_repair		0.0047
Biosynthesis_of_antibiotics																0.014						0.00021		0.0054
Calcium_signaling_pathway																							0.013
Carbon_metabolism																						0.0055
Cardiac_muscle_contraction																0.0053
Cell_cycle		3.1e-10	0.029	3.4e-11	1.5e-12					7.7e-09					1.1e-06			0.024	0.00011	1.2e-08		5.3e-15
Chronic_myeloid_leukemia																	0.047
Citrate_cycle																								0.0063
Collecting_duct_acid_secretion																								0.046
Cytokine_cytokine_receptor_interaction																	0.0042
Cytosolic_DNA_sensing_pathway																									0.034
D_Glutamine_and_D_glutamate_metabolism														0.04
DNA_replication				0.0038	7.4e-05													0.0013
ECM_receptor_interaction				0.041						0.015
Endocytosis														0.015
Epstein_Barr_virus_infection													0.0022					0.0037		0.021
Fanconi_anemia_pathway				0.011														0.00065
Fat_digestion_and_absorption							0.006
Fructose_and_mannose_metabolism							0.037
GABAergic_synapse									0.0065
Hepatitis_B																	0.0057
HIF_1_signaling_pathway								0.045									0.024
Homologous_recombination				0.002														0.00054
HTLV_I_infection		0.017															0.025					0.03
Huntington's_disease											0.00012					2.8e-05		0.042				3e-06		2.8e-05
Inflammatory_bowel_disease																	0.035
Inositol_phosphate_metabolism																										0.036
Insulin_resistance																										0.0049
Jak_STAT_signaling_pathway																	0.0012
Long_term_potentiation														0.029
Lysosome											0.017
Metabolic_pathways							0.0039		0.034		3.8e-05	0.00064				0.0068						0.00013		0.00016
Mineral_absorption						0.012																			0.014
Mismatch_repair			0.0038	0.017	0.033
Morphine_addiction									0.0083
Neuroactive_ligand_receptor_interaction																							4.6e-05
Nicotine_addiction									0.0051														0.00025
Non_alcoholic_fatty_liver_disease											9.8e-05					8.3e-05						0.00029		1.9e-05
One_carbon_pool_by_folate																						0.0027
Oocyte_meiosis		0.0009		0.0026	7.2e-06					0.032				0.024	2.8e-05					0.008		0.00091
Oxidative_phosphorylation											5.1e-06					4.3e-06		0.032				3.5e-07		9.3e-08
p53_signaling_pathway		0.00062			0.0014					0.037												0.0026
Parkinson's_disease											9.1e-06					4.9e-05						9.2e-08		1.1e-05
Pathways_in_cancer																	0.012
Pentose_phosphate_pathway									0.027
Peroxisome												0.0079
Phagosome																								0.013
Phosphatidylinositol_signaling_system																										0.018
PI3K_Akt_signaling_pathway																	0.015
Progesterone_mediated_oocyte_maturation		0.00027			9.4e-05										5e-05				0.043	0.0031		3.1e-05
Proteasome													8.8e-07					0.0027		0.00013		0.025
Pyrimidine_metabolism															0.03
Regulation_of_actin_cytoskeleton														0.0053
Retrograde_endocannabinoid_signaling									0.012														0.0078
Ribosome										2.2e-08			0.0064	0.012		3.8e-16								0.0017
Ribosome_biogenesis_in_eukaryotes				0.041									0.022
RNA_degradation																			0.0049
RNA_transport	0.012										0.0054		0.019	7.7e-06
Small_cell_lung_cancer				0.039
Spliceosome			0.0024		0.0013
Starch_and_sucrose_metabolism																										0.045
Steroid_biosynthesis			0.031															0.029
Systemic_lupus_erythematosus			0.0025														0.017
T_cell_receptor_signaling_pathway														0.02
Tight_junction							0.041
Toll_like_receptor_signaling_pathway																	0.031
Transcriptional_misregulation_in_cancer	0.047																0.041
Tuberculosis																									0.047
Ubiquitin_mediated_proteolysis	0.025														0.0043
Valine_leucine_and_isoleucine_degradation											0.02	0.01
Vasopressin_regulated_water_reabsorption																								0.018
VEGF_signaling_pathway														0.024
Vibrio_cholerae_infection																								0.03
