# Supplementary material for: Pan-cancer analysis reveals synergistic effects of CDK4/6i and PARPi combination treatment in RB-proficient and RB-deficient breast cancer cells
Source: Cell Death Dis. 2020 Apr 6;11(4):219. doi: 10.1038/s41419-020-2408-1 (PMC7136254; doi:10.1038/s41419-020-2408-1)
Supplement: Supplementary file 30 — Table S17 [file 41419_2020_2408_MOESM30_ESM.xlsx]

## Sheet: 200 Neg enrich of sense mut
Pathway	AML	ACC	BLCA	LGG	BRCA	COAD	ESCA	GBM	HNSC	KICH	KIRC	KIRP	LIHC	LUAD	LUSC	DLBC	OV	PAAD	PRAD	SARC	SKCM	STAD	TGCT	THCA	UCS	UCEC	UVM
ABC_transporters			0.013
Adherens_junction																						0.021
Adipocytokine_signaling_pathway																			0.032
Adrenergic_signaling_in_cardiomyocytes				0.036					0.0049									0.0024				0.0013
Aldosterone_synthesis_and_secretion																		0.0018				0.03
Allograft_rejection																							0.0014
Amoebiasis		0.021											0.00084
AMPK_signaling_pathway			0.011
Apoptosis																							0.049
Arginine_biosynthesis				0.026
Arrhythmogenic_right_ventricular_cardiomyopathy									0.041			0.044
Autoimmune_thyroid_disease																							0.032
Axon_guidance															0.0075
Bacterial_invasion_of_epithelial_cells	0.00063								0.01
Basal_cell_carcinoma							0.0013
Basal_transcription_factors																0.036
Bile_secretion																					0.027
Biosynthesis_of_amino_acids	0.0032			0.014
Calcium_signaling_pathway											1.2e-05	0.00079						0.0058
cAMP_signaling_pathway				0.012																		0.025
Carbon_metabolism	0.019			0.0029
Cardiac_muscle_contraction									0.0087
Cell_adhesion_molecules																							0.0001
cGMP_PKG_signaling_pathway											4.5e-05	0.00048	0.031					9.5e-06				8.3e-06
Chagas_disease																							8.6e-06
Chemokine_signaling_pathway									0.015														3.2e-05
Cholinergic_synapse																		0.0057
Circadian_entrainment				0.0067
Cytokine_cytokine_receptor_interaction													0.034										1.2e-11
D_Glutamine_and_D_glutamate_metabolism				0.049
Dilated_cardiomyopathy															0.048
Dopaminergic_synapse																		0.05
Dorso_ventral_axis_formation												0.036
Drug_metabolism__cytochrome_P450		0.03
ECM_receptor_interaction													3.3e-05		0.00018
Endocytosis	0.0025							0.0016
Endometrial_cancer									0.019
ErbB_signaling_pathway			0.00039
Estrogen_signaling_pathway																		0.026
Fc_epsilon_RI_signaling_pathway			0.04
Fc_gamma_R_mediated_phagocytosis	0.027
Focal_adhesion					0.031				0.024		0.019		5.4e-05		0.0036
GABAergic_synapse									0.013
Glucagon_signaling_pathway				0.036
Glutamatergic_synapse																		0.0062
Glutathione_metabolism																			0.014
Glycine_serine_and_threonine_metabolism				0.013
Glycosphingolipid_biosynthesis__lacto_and_neolacto_series									0.032				0.03
Graft_versus_host_disease																							0.0093
Hedgehog_signaling_pathway					0.022
Hematopoietic_cell_lineage																							0.00013
Hepatitis_B			0.0054
Herpes_simplex_infection																							0.035
HTLV_I_infection																							0.02
Huntington_disease								0.0043
Hypertrophic_cardiomyopathy															0.04
Inflammatory_bowel_disease																							0.01
Influenza_A			0.0031																				0.0083
Intestinal_immune_network_for_IgA_production																							0.0034
Jak_STAT_signaling_pathway	0.047																			0.02			0.044
Leukocyte_transendothelial_migration											0.033
Long_term_potentiation			0.037	0.05
Malaria																							0.027
MAPK_signaling_pathway			0.023
Measles																							6.2e-05
Melanoma															0.031
Metabolic_pathways				0.0077				0.031									0.02
Metabolism_of_xenobiotics_by_cytochrome_P450																	0.04
Morphine_addiction									0.017		0.014	0.0033
mRNA_surveillance_pathway														2.80E-03		0.022
Mucin_type_O_Glycan_biosynthesis									0.044
Natural_killer_cell_mediated_cytotoxicity	0.025																						0.0002
NF_kappa_B_signaling_pathway																							0.00014
Nicotinate_and_nicotinamide_metabolism									0.039
NOD_like_receptor_signaling_pathway																							0.00077
Notch_signaling_pathway												0.0019
Oocyte_meiosis					0.014													0.034
Osteoclast_differentiation	0.033																						0.0017
Other_types_of_O_glycan_biosynthesis							0.029
Oxytocin_signaling_pathway									0.0071												0.016	0.043
Pancreatic_secretion																		0.022				0.043
Parkinson_disease								0.018
Pathogenic_Escherichia_coli_infection	0.0049
Pathways_in_cancer					0.00041				0.026		0.002		0.022		0.013
PI3K_Akt_signaling_pathway												0.037	0.0032		0.0057
Platelet_activation	0.032										0.011
Primary_immunodeficiency																							7.7e-05
Prion_diseases																							0.0093
Progesterone_mediated_oocyte_maturation					0.038
Protein_digestion_and_absorption		0.011											0.00031
Proteoglycans_in_cancer																		0.04
Proximal_tubule_bicarbonate_reclamation																					0.019
Purine_metabolism												0.013
Rap1_signaling_pathway											0.02	0.0086
Ras_signaling_pathway											0.0021
Regulation_of_actin_cytoskeleton											0.0057
Renin_secretion												0.0055						0.00075
Retrograde_endocannabinoid_signaling				0.0087														0.028
Rheumatoid_arthritis																							0.0011
Ribosome																	0.013
Salivary_secretion																		0.0023				0.0057
Salmonella_infection	1.5e-05																						0.024
Serotonergic_synapse																		0.0057
Shigellosis	0.0017
Small_cell_lung_cancer													0.012		0.049
Staphylococcus_aureus_infection	0.037																						0.0056
Systemic_lupus_erythematosus																							0.002
T_cell_receptor_signaling_pathway																							9.1e-07
Thyroid_hormone_signaling_pathway			0.0016																		0.022
Thyroid_hormone_synthesis																					0.0041
Tight_junction																						0.0056
TNF_signaling_pathway																							0.00049
Toll_like_receptor_signaling_pathway																							0.013
Toxoplasmosis															0.0055
Transcriptional_misregulation_in_cancer																				0.033
Tuberculosis	0.01
Type_I_diabetes_mellitus																							0.018
Vascular_smooth_muscle_contraction									0.04		0.034	0.01						0.0072			0.025	0.017
Viral_myocarditis																							0.00091
Wnt_signaling_pathway				0.03			0.0067														0.04
