# Supplementary material for: Pan-cancer analysis reveals synergistic effects of CDK4/6i and PARPi combination treatment in RB-proficient and RB-deficient breast cancer cells
Source: Cell Death Dis. 2020 Apr 6;11(4):219. doi: 10.1038/s41419-020-2408-1 (PMC7136254; doi:10.1038/s41419-020-2408-1)
Supplement: Supplementary file 31 — Table S18 [file 41419_2020_2408_MOESM31_ESM.xlsx]

## Sheet: Members of cell cycle pathway.
Symbol	Gene ID		Symbol	Gene ID		Symbol	Gene ID		Symbol	Gene ID
ABL1	25		CDC25B	994		FZR1	51343		RB1	5925
ANAPC1	64682		CDC25C	995		GADD45A	1647		RBL1	5933
ANAPC10	10393		CDC26	246184		GADD45B	4616		RBL2	5934
ANAPC11	51529		CDC27	996		GADD45G	10912		RBX1	9978
ANAPC13	25847		CDC45	8318		GSK3B	2932		SFN	2810
ANAPC2	29882		CDC6	990		HDAC1	3065		SKP1	6500
ANAPC4	29945		CDC7	8317		HDAC2	3066		SKP2	6502
ANAPC5	51433		CDK1	983		MAD1L1	8379		SMAD2	4087
ANAPC7	51434		CDK2	1017		MAD2L1	4085		SMAD3	4088
ATM	472		CDK4	1019		MAD2L2	10459		SMAD4	4089
ATR	545		CDK6	1021		MCM2	4171		SMC1A	8243
BUB1	699		CDK7	1022		MCM3	4172		SMC1B	27127
BUB1B	701		CDKN1A	1026		MCM4	4173		SMC3	9126
BUB3	9184		CDKN1B	1027		MCM5	4174		STAG1	10274
CCNA1	8900		CDKN1C	1028		MCM6	4175		STAG2	10735
CCNA2	890		CDKN2A	1029		MCM7	4176		TFDP1	7027
CCNB1	891		CDKN2B	1030		MDM2	4193		TFDP2	7029
CCNB2	9133		CDKN2C	1031		MYC	4609		TGFB1	7040
CCNB3	85417		CDKN2D	1032		ORC1	4998		TGFB2	7042
CCND1	595		CHEK1	1111		ORC2	4999		TGFB3	7043
CCND2	894		CHEK2	11200		ORC3	23595		TP53	7157
CCND3	896		CREBBP	1387		ORC4	5000		TTK	7272
CCNE1	898		CUL1	8454		ORC5	5001		WEE1	7465
CCNE2	9134		DBF4	10926		ORC6	23594		WEE2	494551
CCNH	902		E2F1	1869		PCNA	5111		YWHAB	7529
CDC14A	8556		E2F2	1870		PKMYT1	9088		YWHAE	7531
CDC14B	8555		E2F3	1871		PLK1	5347		YWHAG	7532
CDC16	8881		E2F4	1874		PRKDC	5591		YWHAH	7533
CDC20	991		E2F5	1875		PTTG1	9232		YWHAQ	10971
CDC23	8697		EP300	2033		PTTG2	10744		YWHAZ	7534
CDC25A	993		ESPL1	9700		RAD21	5885		ZBTB17	7709
